# Supplementary material for: Description of two new species and a new population of Mesobiotus cf. coronatus from Cotacachi-Cayapas National Park, Ecuador
Source: PLoS One. 2025 Jun 4;20(6):e0324518. doi: 10.1371/journal.pone.0324518 (PMC12136313; doi:10.1371/journal.pone.0324518)
Supplement: S1 Table — (XLSX) [file pone.0324518.s002.xlsx]

## Sheet: instructions
	INSTRUCTIONS and TERMS OF USE
	1	This is a morphometric template for species of the Tardigrada Order Parachela.
	2	The template caluclates the pt ratio and other relative measures only if all measurements required to calculate a ratio are provided (otherwise the ratio cell remains empty, meaning lack of data). The only numbers you need to enter are absolute measurements in micrometres [μm] in the sheet "individuals". If a structure is not measurable leave the cell empty (enetring zeros will mean that the trai…
	3	The "individuals" sheet automatically calculates basic statistics (number of measurements, range, mean and SD). The table with these statistics is placed after the last (30th) specimen. The summary table can be then copied and pasted directly to MS Word.
	4	If measurements are done on the type series, please enter the holotype in the first column (this way holotype data are automatically copied to the summary table at end of the sheet). If measurements are not done on the type series, you may delete the last two columns in the summary table. You may change specimen/slide names as desired.
	5	If a trait listed is not present in the species you are measuring, remove the entire row (highlight the row, right mouse click, choose "delete").
	6	Data from the sheet "individuals" are automatically copied to the four remaining "stats" sheets. Data in those sheets are arranged for statistical analyses in the majority of statistical software.
	7	If you want to see the formulas behind this template, press Ctrl+` (usually just before "1" on the keyboard). To return to the value view, press Ctrl+` again.
	8	This template can be freely used but each published use must be credited as Morphometric data were handled using the Parachela ver. 1.6 template available from the Tardigrada Register, www.tardigrada.net/register (Michalczyk & Kaczmarek 2013). The reference is: Michalczyk, Ł. & Kaczmarek, Ł. (2013) The Tardigrada Register: a comprehensive online data repository for tardigrade taxonomy. Journal of…
	9	Copyright by Łukasz Michalczyk. Enquires and suggestions: LM@tardigrada.net

## Sheet: general info
	Species		Macrobiotus sharopovi sp. nov.
	Population		Ecuador.1252

## Sheet: animals
	1252-25_4 (HOL)		1252-4_1		1252-4_2		1252-6_1		1252-6_2		1252-6_3		1252-9_1		1252-15_1		1252-16_1		1252-16_2		1252-16_3		1252-25_1		1252-25_2		1252-25_3		1252-25_5		1252-25_6		1252-25_7		1252-25_8		1252-25_9		1252-3_1		21		22		23		24		25
CHARACTER	µm	pt	µm	pt	µm	pt	µm	pt	µm	pt	µm	pt	µm	pt	µm	pt	µm	pt	µm	pt	µm	pt	µm	pt	µm	pt	µm	pt	µm	pt	µm	pt	µm	pt	µm	pt	µm	pt	µm	pt	µm	pt	µm	pt	µm	pt	µm	pt	µm
Body length	417.62	1228.29	333.23	982.689	388.11	1179.67	455.36	1308.51	360.75	1034.56	409.42	1212.38	437.65	1209.31	406.74	1166.78	418.23	1208.41	353.74	1088.77	341.88	1151.89	410.94	1154	369.93	1130.59	491.58	1270.89	367.51	1050.93	400.91	1216.72	361.1	1179.68	382.1	1154.73	483.4	1311.8	343.13	1051.58
Buccopharyngeal tube
Buccal tube length	34	–	33.91	–	32.9	–	34.8	–	34.87	–	33.77	–	36.19	–	34.86	–	34.61	–	32.49	–	29.68	–	35.61	–	32.72	–	38.68	–	34.97	–	32.95	–	30.61	–	33.09	–	36.85	–	32.63	–		–		–		–		–
Stylet support insertion point	25.59	75.2647	25.13	74.1079	24.47	74.3769	24.41	70.1437	25.93	74.3619	24.86	73.6156	26.68	73.722	25.24	72.4039	25.19	72.7824	24.25	74.6384	21.55	72.6078	25.86	72.6201	24.36	74.4499	28.37	73.3454	26.13	74.7212	24.28	73.6874	22.98	75.0735	24.89	75.2191	27.5	74.6269	23.57	72.2341
Buccal tube external width	5.24	15.4118	4.05	11.9434	4.7	14.2857	4.75	13.6494	4.28	12.2742	4.8	14.2138	5.21	14.3962	4.91	14.0849	4.88	14.1	4.19	12.8963	4.21	14.1846	4.95	13.9006	4.89	14.945	5.19	13.4178	4.53	12.954	4.18	12.6859	4.25	13.8844	4.6	13.9015	5.02	13.6228	4.55	13.9442
Buccal tube internal width	3.35	9.85294	2.72	8.02123	2.89	8.78419	2.87	8.24713	2.64	7.57098	2.99	8.85401	3.27	9.03565	2.73	7.83133	2.86	8.26351	2.27	6.98677	2.47	8.3221	2.97	8.34035	3	9.1687	3.42	8.84178	2.77	7.92108	2.53	7.6783	2.66	8.68997	2.72	8.22001	3.1	8.41248	2.8	8.58106
Ventral lamina length	20.77	61.0882			19.72	59.9392	20.14	57.8736	21.21	60.8259	20.97	62.0965	22.32	61.6745	21.15	60.6713	20.05	57.9312	19.23	59.1874	17	57.2776					22.97	59.3847	21.04	60.1659	19.9	60.3945					22.38	60.7327	18.8	57.6157
Placoid lengths
Macroplacoid 1	9.61	28.2647	8.95	26.3934	8.52	25.8967	9.26	26.6092	9.19	26.355	9.9	29.316	11.29	31.1965	9.16	26.2765	8.86	25.5995	8.21	25.2693	7.97	26.8531	9.19	25.8074	9.46	28.912	11.01	28.4643	9.43	26.966	8.66	26.2822	7.96	26.0046	9.16	27.6821	9.79	26.5672	8.39	25.7125
Macroplacoid 2	5.7	16.7647	5.68	16.7502	5.62	17.0821	6.2	17.8161	5.88	16.8626	6.05	17.9153	6.15	16.9936	4.95	14.1997	5.17	14.9379	5.13	15.7895	4.7	15.8356	6.55	18.3937	5.82	17.7873	6.38	16.4943	5.62	16.0709	5.59	16.9651	4.64	15.1584	5.46	16.5005	6.37	17.2863	5.11	15.6604
Microplacoid	2.95	8.67647	2.02	5.95694	2.18	6.62614	2.41	6.92529	2.58	7.39891	2.43	7.19574	2.7	7.46062	2.58	7.40103	2.42	6.9922	2.55	7.84857	2.21	7.44609	2.51	7.04858	2.27	6.93765	2.66	6.87694	2.49	7.12039	2.41	7.31411	2.05	6.69716	2.65	8.00846	2.87	7.78833	2.51	7.69231
Macroplacoid row	16.75	49.2647	16.08	47.4196	15.77	47.9331	16.74	48.1034	16.57	47.5194	17.53	51.91	18.75	51.8099	15.79	45.2955	15.61	45.1026	14.7	45.2447	13.93	46.934	16.85	47.3182	16.8	51.3447	18.97	49.0434	16.71	47.7838	15.29	46.4036	14	45.7367	15.59	47.1139	17.82	48.3582	15.17	46.491
Placoid row	20.46	60.1765	18.67	55.0575	18.37	55.8359	19.81	56.9253	19.72	56.5529	20.43	60.4975	21.89	60.4863	19.06	54.6758	18.7	54.0306	17.88	55.0323	16.4	55.2561	19.71	55.3496	19.31	59.0159	22.01	56.9028	19.71	56.3626	18.26	55.4173	17.47	57.0729	19.04	57.54	21.06	57.1506	18.07	55.3785
Claw 1 heights
External primary branch	11.34	33.3529	10.83	31.9375	10.86	33.0091	12.31	35.3736	10.25	29.3949	12.01	35.5641	10.78	29.7872	12.12	34.7676	11.7	33.8053	10.32	31.7636	9.52	32.0755	10.82	30.3847	10.81	33.0379	13.56	35.0569	11.42	32.6566	10.5	31.8665	10.7	34.9559	11.63	35.1466	11.2	30.3935	11.01	33.742
External secondary branch	9.75	28.6765	8.26	24.3586	8.08	24.5593	9.6	27.5862	8.68	24.8925	8.3	24.578	9.29	25.6701	9.49	27.2232	9.1	26.293	7.29	22.4377	7.84	26.4151	8.17	22.943	7.2	22.0049	10.13	26.1892	8.61	24.6211	7.39	22.4279	7.87	25.7106	8.08	24.4183	8.23	22.3338	7.92	24.2721
Internal primary branch	10.51	30.9118	9.9	29.1949	9.84	29.9088	11.53	33.1322	9.58	27.4735	10.69	31.6553	10.46	28.903	10.83	31.0671	10.13	29.269	10.13	31.1788	8.78	29.5822	10.08	28.3067	9.48	28.9731	12.54	32.4199	10.01	28.6245	9.64	29.2564	9.96	32.5384	10.74	32.4569	10.56	28.6567	9.61	29.4514
Internal secondary branch	7.72	22.7059	8.35	24.624	7.39	22.462	8.82	25.3448	7.17	20.5621	8.27	24.4892	8.4	23.2108	8.66	24.8422	7.65	22.1034	7.54	23.2071	6.76	22.7763	7.71	21.6512	8.05	24.6027	9.77	25.2585	7.93	22.6766	7.18	21.7906	7.47	24.4038	8.81	26.6244	8.58	23.2836
Claw 2 heights
External primary branch	12.23	35.9706	11.78	34.739	11.36	34.5289	12.85	36.9253	11.15	31.9759	12.61	37.3408	11.53	31.8596	12.98	37.2347	11.66	33.6897	11.71	36.0419	10.24	34.5013	11.79	33.1087	11.04	33.7408	13.94	36.0393	12.03	34.4009	11.37	34.5068	11.64	38.0268	12.52	37.8362	12.06	32.7273	12.11	37.1131
External secondary branch	10.03	29.5	9.19	27.1012	8.47	25.7447	9.83	28.2471	8.54	24.491	10.02	29.6713	9.6	26.5267	10.03	28.7722	9.59	27.7088	8.52	26.2235	8.65	29.1442	10.04	28.1943	8.85	27.0477	10.42	26.939	8.53	24.3923	7.9	23.9757	8.6	28.0954	9.58	28.9513	8.98	24.3691	8.98	27.5207
Internal primary branch	11.2	32.9412	11.13	32.8222	10.33	31.3982	11.82	33.9655	9.9	28.3912	11.33	33.5505	11.36	31.3899	12.14	34.825	10.74	31.0315	10.73	33.0255	8.66	29.1779	11.41	32.0416	9.93	30.3484	12.95	33.4798	10.81	30.9122	10.3	31.2595	10.89	35.5766	11.72	35.4186	11.05	29.9864	11.06	33.8952
Internal secondary branch	9.42	27.7059			7.58	23.0395	9.5	27.2989	7.53	21.5945	9.37	27.7465	9.39	25.9464	9.41	26.9937	8.25	23.837	7.7	23.6996	7.09	23.8881	8.54	23.982			10.96	28.3351	8.98	25.6792	7.69	23.3384	7.51	24.5345	9.01	27.2288	9.44	25.6174	9.1	27.8884
Claw 3 heights
External primary branch	12.14	35.7059	12.66	37.3341	11.42	34.7112	12.98	37.2989	11.22	32.1767	13.05	38.6438	11.61	32.0807	13.01	37.3207	12.14	35.0766	11.41	35.1185	9.79	32.9852	11.83	33.221	12.1	36.9804	13.94	36.0393	11.97	34.2293	11.91	36.1457	11.86	38.7455	12.71	38.4104	12.14	32.9444	11.71	35.8872
External secondary branch	8.47	24.9118	9.24	27.2486	8.02	24.3769	10.68	30.6897	8.45	24.2329	9.71	28.7533	9.57	26.4438	9.79	28.0838	9.21	26.6108	9.49	29.209	7.5	25.2695			9.02	27.5672	12.34	31.9028	9.13	26.1081	8.67	26.3126	9.09	29.6962	8.95	27.0474			8.34	25.5593
Internal primary branch	10.81	31.7941	10.66	31.4362	10.74	32.6444	11.88	34.1379	10.2	29.2515	11.44	33.8762	10.72	29.6214	12.16	34.8824	11.38	32.8807	10.95	33.7027	9.34	31.469	11.24	31.5642	10.92	33.3741	13.34	34.4881	10.87	31.0838	10.75	32.6252	11.13	36.3607	12.05	36.4158	10.92	29.6336	10.75	32.9451
Internal secondary branch	8.43	24.7941	8.29	24.4471	8.24	25.0456	10.19	29.2816	8.3	23.8027	9.8	29.0198	9.06	25.0345	9.98	28.6288	9.21	26.6108			6.96	23.4501	9	25.2738	8.27	25.2751	10.93	28.2575	8.22	23.5059	8.95	27.1624	8.46	27.638	9.18	27.7425	9.57	25.9701	8.22	25.1915
Claw 4 lengths
Anterior primary branch	12.62	37.1176	12.43	36.6559	11.5	34.9544	12.83	36.8678	11.01	31.5744	13.22	39.1472	12.7	35.0926	13.29	38.1239	11.71	33.8342	11.92	36.6882	9.81	33.0526			11.07	33.8325	15.38	39.7622	12.78	36.5456	11.48	34.8407			11.52	34.8141	11.67	31.6689	11.87	36.3776
Anterior secondary branch	9.81	28.8529	10.15	29.9322	8.92	27.1125	10.36	29.7701	8.08	23.1718	9.64	28.546	10.1	27.9083	10.79	30.9524	9.12	26.3508	7.74	23.8227	7.92	26.6846			9.69	29.6149	10.96	28.3351	9.16	26.1939	8.18	24.8255			8.89	26.8661			9.83	30.1257
Posterior primary branch	13.07	38.4412	12.77	37.6585	13.26	40.304	13.61	39.1092	12.98	37.224	14.16	41.9307	13.59	37.5518	14.49	41.5663	13.61	39.3239	12.84	39.5199	10.7	36.0512			11.89	36.3386	15.72	40.6412	13.89	39.7198	12.89	39.1199	11.14	36.3933	12.57	37.9873	12.85	34.8711	12.56	38.4922
Posterior secondary branch			8.95	26.3934	10.09	30.6687	9.44	27.1264	9.13	26.183	10.94	32.3956	9.43	26.0569	9.84	28.2272	8.32	24.0393	8.06	24.8076	7.35	24.7642			8.78	26.8337	10.41	26.9131			8.68	26.3429	9.34	30.5129	10.01	30.2508	9.25	25.1018	9.99	30.616
Eyes (0 = absent; 1 = present)	1		1		1		1		1		1		1		1		1		1		1		1		1		1		1		1		1		1		1		1
Cuticular pores (0/1)	1		1		1		1		1		1		1		1		1		1		1		1		1		1		1		1		1		1		1		1
Lunules I with teeth (0/1)	0		0		0		0		0		0		0		0		0		0		0		0		0		0		0		0		0		0		0		0
Lunules II with teeth (0/1)	0		0		0		0		0		0		0		0		0		0		0		0		0		0		0		0		0		0		0		0
Lunules III with teeth (0/1)	0		0		0		0		0		0		0		0		0		0		0		0		0		0		0		0		0		0		0		0
Lunules IV with teeth (0/1)	1		1		1		1		1		1		1		1		1		1		1		1		1		1		1		1		1		1		1		1
Granulation on legs I (0/1)	1		1		1		1		1		1		1		1		1		1		1		1		1		1		1		1		1		1		1		1
Granulation on legs II (0/1)	1		1		1		1		1		1		1		1		1		1		1		1		1		1		1		1		1		1		1		1
Granulation on legs III (0/1)	1		1		1		1		1		1		1		1		1		1		1		1		1		1		1		1		1		1		1		1
Granulation on legs IV (0/1)	1		1		1		1		1		1		1		1		1		1		1		1		1		1		1		1		1		1		1		1
[truncated: 83 more columns]

## Sheet: eggs
CHARACTER	1252-7_1	1252-8_1	1252-8_2	1252-8_3	1252-8_4	1252-8_5	1252-8_6	1252-8_7	1252-8_9	1252-8_10	1252-8_11	1252-8_12	1252-8_13	1252-28_1	1252-28_2	1252-28_3	1252-28_4	18	19	20	21	22	23	24	25	26	27	28	29	30		CHARACTER	N	RANGE			MEAN	SD
Egg bare diameter	83.34	75.78	76.87	77.6	70.35	80.36	70.13	70.04	70.01	77.93	71.57	83.86	72.99	78.16	72.08	84.05	70.81															Egg bare diameter	17	70.01	–	84.05	75.6429	5.11019
Egg full diameter	93.33	86.9	88.74	91.12	83.41	94.39	82.6	81.73	84.71	90.46	82.68	97.93	85.51	86.69	82.17	84.05	84.77															Egg full diameter	17	81.73	–	97.93	87.1288	4.80296
Process height	5.81	5.09	4.97	5.33	5.61	6.27	5.04	5.24	4.77	5.93	4.49	4.62	4.42	5.14	4.19	5.32	5.43															Process height	51	4.19	–	6.3	5.21882	0.593989
	5.6	5.68	5.02	5.71	5.06	5.22	6.15	4.76	4.52	6.04	4.28	5.06	4.53	5.23	4.28	5.13	5.77															Process base width	51	4.38	–	6.78	5.64216	0.571525
	5.56	5.59	5.51	5.72	5.29	6.23	6.03	4.94	4.31	6.3	4.39	5.17	4.33	4.81	4.63	5.74	5.9															Process base/height ratio	51	1.00573	–	1.20575	1.08364	0.050065
Process base width	5.89	5.6	5.35	6.03	5.83	6.42	5.21	5.27	5.12	6.35	4.81	5.35	5.06	5.54	4.64	5.77	6.29															Terminal disc width	51	3.46	–	5.46	4.4949	0.503823
	6.11	6.07	5.69	6.1	5.36	5.36	6.55	5.02	5.45	6.17	4.97	5.45	5.38	6.2	4.38	5.54	6.12															Inter-process distance	51	2.42	–	4.86	3.94314	0.575046
	5.86	6.3	6.06	6.11	5.81	6.42	6.11	5.02	4.87	6.78	5.12	5.53	4.65	5.01	5.17	6	6.48															Number of processes on the egg circumference	15	20	–	24	21.6	1.50238
Process base/height ratio	1.01377	1.1002	1.07646	1.13133	1.03922	1.02392	1.03373	1.00573	1.07338	1.07083	1.07127	1.15801	1.1448	1.07782	1.1074	1.08459	1.15838
	1.09107	1.06866	1.13347	1.0683	1.05929	1.02682	1.06504	1.05462	1.20575	1.02152	1.16121	1.07708	1.18764	1.18547	1.02336	1.07992	1.06066
	1.05396	1.12701	1.09982	1.06818	1.0983	1.0305	1.01327	1.01619	1.12993	1.07619	1.16629	1.06963	1.0739	1.04158	1.11663	1.0453	1.09831
Terminal disc width	3.89	4.92	4.5	5.02	5	4.37	4.75	4.56	3.93	4.74	4.27	4.62	3.61	4.43	4.42	5.1	5.38
	3.46	4.84	4.64	4.94	4.78	4.6	4.13	4.53	3.56	4.75	4.36	4.35	3.92	4.43	3.79	4.74	5.44
	3.63	4.84	4.54	5.01	4.8	4.71	4.01	4.94	3.86	4.64	4.04	4.62	3.7	4.25	4.13	5.46	5.29
Inter-process distance	3.66	4.63	4.1	3.82	4.02	4.07	4.46	4.26	3.35	4.41	4.35	4.29	3.97	2.46	3.11	3.76	3.76
	3.88	4.38	4.21	4.51	4.79	4.62	3.93	4.03	3.61	3.97	4.57	4.38	4.38	3.88	2.76	3.51	4.86
	3.69	4.51	4.54	4.27	4.48	4.17	4.13	3.87	3.63	4.21	3.62	3.58	4.19	3.17	2.42	2.91	2.96
Number of processes on the egg circumference	21	20	22	21		22	21	20	23	21	21		20	24	24	24	20

## Sheet: animals_stats (μm)
Species	Population	Individual	Body length	Buccal tube length	Stylet support insertion point	Buccal tube external width	Buccal tube internal width	Ventral lamina length	Macroplacoid 1	Macroplacoid 2	Microplacoid	Macroplacoid row	Placoid row	Claw 1 external primary branch	Claw 1 external secondary branch	Claw 1 internal primary branch	Claw 1 internal secondary branch	Claw 2 external primary branch	Claw 2 external secondary branch	Claw 2 internal primary branch	Claw 2 internal secondary branch	Claw 3 external primary branch	Claw 3 external secondary branch	Claw 3 internal primary branch	Claw 3 internal secondary branch	Claw 4 anterior primary branch	Claw 4 anterior secondary branch	Claw 4 posterior primary branch	Claw 4 posterior secondary branch
Macrobiotus sharopovi sp. nov.	Ecuador.1252	1252-25_4 (HOL)	417.62	34	25.59	5.24	3.35	20.77	9.61	5.7	2.95	16.75	20.46	11.34	9.75	10.51	7.72	12.23	10.03	11.2	9.42	12.14	8.47	10.81	8.43	12.62	9.81	13.07
Macrobiotus sharopovi sp. nov.	Ecuador.1252	1252-4_1	333.23	33.91	25.13	4.05	2.72		8.95	5.68	2.02	16.08	18.67	10.83	8.26	9.9	8.35	11.78	9.19	11.13		12.66	9.24	10.66	8.29	12.43	10.15	12.77	8.95
Macrobiotus sharopovi sp. nov.	Ecuador.1252	1252-4_2	388.11	32.9	24.47	4.7	2.89	19.72	8.52	5.62	2.18	15.77	18.37	10.86	8.08	9.84	7.39	11.36	8.47	10.33	7.58	11.42	8.02	10.74	8.24	11.5	8.92	13.26	10.09
Macrobiotus sharopovi sp. nov.	Ecuador.1252	1252-6_1	455.36	34.8	24.41	4.75	2.87	20.14	9.26	6.2	2.41	16.74	19.81	12.31	9.6	11.53	8.82	12.85	9.83	11.82	9.5	12.98	10.68	11.88	10.19	12.83	10.36	13.61	9.44
Macrobiotus sharopovi sp. nov.	Ecuador.1252	1252-6_2	360.75	34.87	25.93	4.28	2.64	21.21	9.19	5.88	2.58	16.57	19.72	10.25	8.68	9.58	7.17	11.15	8.54	9.9	7.53	11.22	8.45	10.2	8.3	11.01	8.08	12.98	9.13
Macrobiotus sharopovi sp. nov.	Ecuador.1252	1252-6_3	409.42	33.77	24.86	4.8	2.99	20.97	9.9	6.05	2.43	17.53	20.43	12.01	8.3	10.69	8.27	12.61	10.02	11.33	9.37	13.05	9.71	11.44	9.8	13.22	9.64	14.16	10.94
Macrobiotus sharopovi sp. nov.	Ecuador.1252	1252-9_1	437.65	36.19	26.68	5.21	3.27	22.32	11.29	6.15	2.7	18.75	21.89	10.78	9.29	10.46	8.4	11.53	9.6	11.36	9.39	11.61	9.57	10.72	9.06	12.7	10.1	13.59	9.43
Macrobiotus sharopovi sp. nov.	Ecuador.1252	1252-15_1	406.74	34.86	25.24	4.91	2.73	21.15	9.16	4.95	2.58	15.79	19.06	12.12	9.49	10.83	8.66	12.98	10.03	12.14	9.41	13.01	9.79	12.16	9.98	13.29	10.79	14.49	9.84
Macrobiotus sharopovi sp. nov.	Ecuador.1252	1252-16_1	418.23	34.61	25.19	4.88	2.86	20.05	8.86	5.17	2.42	15.61	18.7	11.7	9.1	10.13	7.65	11.66	9.59	10.74	8.25	12.14	9.21	11.38	9.21	11.71	9.12	13.61	8.32
Macrobiotus sharopovi sp. nov.	Ecuador.1252	1252-16_2	353.74	32.49	24.25	4.19	2.27	19.23	8.21	5.13	2.55	14.7	17.88	10.32	7.29	10.13	7.54	11.71	8.52	10.73	7.7	11.41	9.49	10.95		11.92	7.74	12.84	8.06
Macrobiotus sharopovi sp. nov.	Ecuador.1252	1252-16_3	341.88	29.68	21.55	4.21	2.47	17	7.97	4.7	2.21	13.93	16.4	9.52	7.84	8.78	6.76	10.24	8.65	8.66	7.09	9.79	7.5	9.34	6.96	9.81	7.92	10.7	7.35
Macrobiotus sharopovi sp. nov.	Ecuador.1252	1252-25_1	410.94	35.61	25.86	4.95	2.97		9.19	6.55	2.51	16.85	19.71	10.82	8.17	10.08	7.71	11.79	10.04	11.41	8.54	11.83		11.24	9
Macrobiotus sharopovi sp. nov.	Ecuador.1252	1252-25_2	369.93	32.72	24.36	4.89	3		9.46	5.82	2.27	16.8	19.31	10.81	7.2	9.48	8.05	11.04	8.85	9.93		12.1	9.02	10.92	8.27	11.07	9.69	11.89	8.78
Macrobiotus sharopovi sp. nov.	Ecuador.1252	1252-25_3	491.58	38.68	28.37	5.19	3.42	22.97	11.01	6.38	2.66	18.97	22.01	13.56	10.13	12.54	9.77	13.94	10.42	12.95	10.96	13.94	12.34	13.34	10.93	15.38	10.96	15.72	10.41
Macrobiotus sharopovi sp. nov.	Ecuador.1252	1252-25_5	367.51	34.97	26.13	4.53	2.77	21.04	9.43	5.62	2.49	16.71	19.71	11.42	8.61	10.01	7.93	12.03	8.53	10.81	8.98	11.97	9.13	10.87	8.22	12.78	9.16	13.89
Macrobiotus sharopovi sp. nov.	Ecuador.1252	1252-25_6	400.91	32.95	24.28	4.18	2.53	19.9	8.66	5.59	2.41	15.29	18.26	10.5	7.39	9.64	7.18	11.37	7.9	10.3	7.69	11.91	8.67	10.75	8.95	11.48	8.18	12.89	8.68
Macrobiotus sharopovi sp. nov.	Ecuador.1252	1252-25_7	361.1	30.61	22.98	4.25	2.66		7.96	4.64	2.05	14	17.47	10.7	7.87	9.96	7.47	11.64	8.6	10.89	7.51	11.86	9.09	11.13	8.46			11.14	9.34
Macrobiotus sharopovi sp. nov.	Ecuador.1252	1252-25_8	382.1	33.09	24.89	4.6	2.72		9.16	5.46	2.65	15.59	19.04	11.63	8.08	10.74	8.81	12.52	9.58	11.72	9.01	12.71	8.95	12.05	9.18	11.52	8.89	12.57	10.01
Macrobiotus sharopovi sp. nov.	Ecuador.1252	1252-25_9	483.4	36.85	27.5	5.02	3.1	22.38	9.79	6.37	2.87	17.82	21.06	11.2	8.23	10.56	8.58	12.06	8.98	11.05	9.44	12.14		10.92	9.57	11.67		12.85	9.25
Macrobiotus sharopovi sp. nov.	Ecuador.1252	1252-3_1	343.13	32.63	23.57	4.55	2.8	18.8	8.39	5.11	2.51	15.17	18.07	11.01	7.92	9.61		12.11	8.98	11.06	9.1	11.71	8.34	10.75	8.22	11.87	9.83	12.56	9.99
Macrobiotus sharopovi sp. nov.	Ecuador.1252	21
Macrobiotus sharopovi sp. nov.	Ecuador.1252	22
Macrobiotus sharopovi sp. nov.	Ecuador.1252	23
Macrobiotus sharopovi sp. nov.	Ecuador.1252	24
Macrobiotus sharopovi sp. nov.	Ecuador.1252	25
Macrobiotus sharopovi sp. nov.	Ecuador.1252	26
Macrobiotus sharopovi sp. nov.	Ecuador.1252	27
Macrobiotus sharopovi sp. nov.	Ecuador.1252	28
Macrobiotus sharopovi sp. nov.	Ecuador.1252	29
Macrobiotus sharopovi sp. nov.	Ecuador.1252	30

## Sheet: animals_stats (pt)
Species	Population	Individual	Body length	Stylet support insertion point	Buccal tube external width	Buccal tube internal width	Ventral lamina length	Macroplacoid 1	Macroplacoid 2	Microplacoid	Macroplacoid row	Placoid row	Claw 1 external primary branch	Claw 1 external secondary branch	Claw 1 internal primary branch	Claw 1 internal secondary branch	Claw 2 external primary branch	Claw 2 external secondary branch	Claw 2 internal primary branch	Claw 2 internal secondary branch	Claw 3 external primary branch	Claw 3 external secondary branch	Claw 3 internal primary branch	Claw 3 internal secondary branch	Claw 4 anterior primary branch	Claw 4 anterior secondary branch	Claw 4 posterior primary branch	Claw 4 posterior secondary branch
Macrobiotus sharopovi sp. nov.	Ecuador.1252	1252-25_4 (HOL)	1228.29	75.2647	15.4118	9.85294	61.0882	28.2647	16.7647	8.67647	49.2647	60.1765	33.3529	28.6765	30.9118	22.7059	35.9706	29.5	32.9412	27.7059	35.7059	24.9118	31.7941	24.7941	37.1176	28.8529	38.4412
Macrobiotus sharopovi sp. nov.	Ecuador.1252	1252-4_1	982.689	74.1079	11.9434	8.02123		26.3934	16.7502	5.95694	47.4196	55.0575	31.9375	24.3586	29.1949	24.624	34.739	27.1012	32.8222		37.3341	27.2486	31.4362	24.4471	36.6559	29.9322	37.6585	26.3934
Macrobiotus sharopovi sp. nov.	Ecuador.1252	1252-4_2	1179.67	74.3769	14.2857	8.78419	59.9392	25.8967	17.0821	6.62614	47.9331	55.8359	33.0091	24.5593	29.9088	22.462	34.5289	25.7447	31.3982	23.0395	34.7112	24.3769	32.6444	25.0456	34.9544	27.1125	40.304	30.6687
Macrobiotus sharopovi sp. nov.	Ecuador.1252	1252-6_1	1308.51	70.1437	13.6494	8.24713	57.8736	26.6092	17.8161	6.92529	48.1034	56.9253	35.3736	27.5862	33.1322	25.3448	36.9253	28.2471	33.9655	27.2989	37.2989	30.6897	34.1379	29.2816	36.8678	29.7701	39.1092	27.1264
Macrobiotus sharopovi sp. nov.	Ecuador.1252	1252-6_2	1034.56	74.3619	12.2742	7.57098	60.8259	26.355	16.8626	7.39891	47.5194	56.5529	29.3949	24.8925	27.4735	20.5621	31.9759	24.491	28.3912	21.5945	32.1767	24.2329	29.2515	23.8027	31.5744	23.1718	37.224	26.183
Macrobiotus sharopovi sp. nov.	Ecuador.1252	1252-6_3	1212.38	73.6156	14.2138	8.85401	62.0965	29.316	17.9153	7.19574	51.91	60.4975	35.5641	24.578	31.6553	24.4892	37.3408	29.6713	33.5505	27.7465	38.6438	28.7533	33.8762	29.0198	39.1472	28.546	41.9307	32.3956
Macrobiotus sharopovi sp. nov.	Ecuador.1252	1252-9_1	1209.31	73.722	14.3962	9.03565	61.6745	31.1965	16.9936	7.46062	51.8099	60.4863	29.7872	25.6701	28.903	23.2108	31.8596	26.5267	31.3899	25.9464	32.0807	26.4438	29.6214	25.0345	35.0926	27.9083	37.5518	26.0569
Macrobiotus sharopovi sp. nov.	Ecuador.1252	1252-15_1	1166.78	72.4039	14.0849	7.83133	60.6713	26.2765	14.1997	7.40103	45.2955	54.6758	34.7676	27.2232	31.0671	24.8422	37.2347	28.7722	34.825	26.9937	37.3207	28.0838	34.8824	28.6288	38.1239	30.9524	41.5663	28.2272
Macrobiotus sharopovi sp. nov.	Ecuador.1252	1252-16_1	1208.41	72.7824	14.1	8.26351	57.9312	25.5995	14.9379	6.9922	45.1026	54.0306	33.8053	26.293	29.269	22.1034	33.6897	27.7088	31.0315	23.837	35.0766	26.6108	32.8807	26.6108	33.8342	26.3508	39.3239	24.0393
Macrobiotus sharopovi sp. nov.	Ecuador.1252	1252-16_2	1088.77	74.6384	12.8963	6.98677	59.1874	25.2693	15.7895	7.84857	45.2447	55.0323	31.7636	22.4377	31.1788	23.2071	36.0419	26.2235	33.0255	23.6996	35.1185	29.209	33.7027		36.6882	23.8227	39.5199	24.8076
Macrobiotus sharopovi sp. nov.	Ecuador.1252	1252-16_3	1151.89	72.6078	14.1846	8.3221	57.2776	26.8531	15.8356	7.44609	46.934	55.2561	32.0755	26.4151	29.5822	22.7763	34.5013	29.1442	29.1779	23.8881	32.9852	25.2695	31.469	23.4501	33.0526	26.6846	36.0512	24.7642
Macrobiotus sharopovi sp. nov.	Ecuador.1252	1252-25_1	1154	72.6201	13.9006	8.34035		25.8074	18.3937	7.04858	47.3182	55.3496	30.3847	22.943	28.3067	21.6512	33.1087	28.1943	32.0416	23.982	33.221		31.5642	25.2738
Macrobiotus sharopovi sp. nov.	Ecuador.1252	1252-25_2	1130.59	74.4499	14.945	9.1687		28.912	17.7873	6.93765	51.3447	59.0159	33.0379	22.0049	28.9731	24.6027	33.7408	27.0477	30.3484		36.9804	27.5672	33.3741	25.2751	33.8325	29.6149	36.3386	26.8337
Macrobiotus sharopovi sp. nov.	Ecuador.1252	1252-25_3	1270.89	73.3454	13.4178	8.84178	59.3847	28.4643	16.4943	6.87694	49.0434	56.9028	35.0569	26.1892	32.4199	25.2585	36.0393	26.939	33.4798	28.3351	36.0393	31.9028	34.4881	28.2575	39.7622	28.3351	40.6412	26.9131
Macrobiotus sharopovi sp. nov.	Ecuador.1252	1252-25_5	1050.93	74.7212	12.954	7.92108	60.1659	26.966	16.0709	7.12039	47.7838	56.3626	32.6566	24.6211	28.6245	22.6766	34.4009	24.3923	30.9122	25.6792	34.2293	26.1081	31.0838	23.5059	36.5456	26.1939	39.7198
Macrobiotus sharopovi sp. nov.	Ecuador.1252	1252-25_6	1216.72	73.6874	12.6859	7.6783	60.3945	26.2822	16.9651	7.31411	46.4036	55.4173	31.8665	22.4279	29.2564	21.7906	34.5068	23.9757	31.2595	23.3384	36.1457	26.3126	32.6252	27.1624	34.8407	24.8255	39.1199	26.3429
Macrobiotus sharopovi sp. nov.	Ecuador.1252	1252-25_7	1179.68	75.0735	13.8844	8.68997		26.0046	15.1584	6.69716	45.7367	57.0729	34.9559	25.7106	32.5384	24.4038	38.0268	28.0954	35.5766	24.5345	38.7455	29.6962	36.3607	27.638			36.3933	30.5129
Macrobiotus sharopovi sp. nov.	Ecuador.1252	1252-25_8	1154.73	75.2191	13.9015	8.22001		27.6821	16.5005	8.00846	47.1139	57.54	35.1466	24.4183	32.4569	26.6244	37.8362	28.9513	35.4186	27.2288	38.4104	27.0474	36.4158	27.7425	34.8141	26.8661	37.9873	30.2508
Macrobiotus sharopovi sp. nov.	Ecuador.1252	1252-25_9	1311.8	74.6269	13.6228	8.41248	60.7327	26.5672	17.2863	7.78833	48.3582	57.1506	30.3935	22.3338	28.6567	23.2836	32.7273	24.3691	29.9864	25.6174	32.9444		29.6336	25.9701	31.6689		34.8711	25.1018
Macrobiotus sharopovi sp. nov.	Ecuador.1252	1252-3_1	1051.58	72.2341	13.9442	8.58106	57.6157	25.7125	15.6604	7.69231	46.491	55.3785	33.742	24.2721	29.4514		37.1131	27.5207	33.8952	27.8884	35.8872	25.5593	32.9451	25.1915	36.3776	30.1257	38.4922	30.616
Macrobiotus sharopovi sp. nov.	Ecuador.1252	21
Macrobiotus sharopovi sp. nov.	Ecuador.1252	22
Macrobiotus sharopovi sp. nov.	Ecuador.1252	23
Macrobiotus sharopovi sp. nov.	Ecuador.1252	24
Macrobiotus sharopovi sp. nov.	Ecuador.1252	25
Macrobiotus sharopovi sp. nov.	Ecuador.1252	26
Macrobiotus sharopovi sp. nov.	Ecuador.1252	27
Macrobiotus sharopovi sp. nov.	Ecuador.1252	28
Macrobiotus sharopovi sp. nov.	Ecuador.1252	29
Macrobiotus sharopovi sp. nov.	Ecuador.1252	30

## Sheet: eggs_stats (μm)
Species	Population	Egg	Egg bare diameter	Egg full diameter	Process height	Process base width	Process base/height ratio	Terminal disc width	Inter-process distance	Number of processes on the egg circumference
Macrobiotus sharopovi sp. nov.	Ecuador.1252	1252-7_1	83.34	93.33	5.65667	5.95333	1.05293	3.66	3.74333	21
Macrobiotus sharopovi sp. nov.	Ecuador.1252	1252-8_1	75.78	86.9	5.45333	5.99	1.09862	4.86667	4.50667	20
Macrobiotus sharopovi sp. nov.	Ecuador.1252	1252-8_2	76.87	88.74	5.16667	5.7	1.10325	4.56	4.28333	22
Macrobiotus sharopovi sp. nov.	Ecuador.1252	1252-8_3	77.6	91.12	5.58667	6.08	1.08927	4.99	4.2	21
Macrobiotus sharopovi sp. nov.	Ecuador.1252	1252-8_4	70.35	83.41	5.32	5.66667	1.0656	4.86	4.43
Macrobiotus sharopovi sp. nov.	Ecuador.1252	1252-8_5	80.36	94.39	5.90667	6.06667	1.02708	4.56	4.28667	22
Macrobiotus sharopovi sp. nov.	Ecuador.1252	1252-8_6	70.13	82.6	5.74	5.95667	1.03735	4.29667	4.17333	21
Macrobiotus sharopovi sp. nov.	Ecuador.1252	1252-8_7	70.04	81.73	4.98	5.10333	1.02551	4.67667	4.05333	20
Macrobiotus sharopovi sp. nov.	Ecuador.1252	1252-8_9	70.01	84.71	4.53333	5.14667	1.13635	3.78333	3.53	23
Macrobiotus sharopovi sp. nov.	Ecuador.1252	1252-8_10	77.93	90.46	6.09	6.43333	1.05618	4.71	4.19667	21
Macrobiotus sharopovi sp. nov.	Ecuador.1252	1252-8_11	71.57	82.68	4.38667	4.96667	1.13292	4.22333	4.18	21
Macrobiotus sharopovi sp. nov.	Ecuador.1252	1252-8_12	83.86	97.93	4.95	5.44333	1.10157	4.53	4.08333
Macrobiotus sharopovi sp. nov.	Ecuador.1252	1252-8_13	72.99	85.51	4.42667	5.03	1.13545	3.74333	4.18	20
Macrobiotus sharopovi sp. nov.	Ecuador.1252	1252-28_1	78.16	86.69	5.06	5.58333	1.10162	4.37	3.17	24
Macrobiotus sharopovi sp. nov.	Ecuador.1252	1252-28_2	72.08	82.17	4.36667	4.73	1.08246	4.11333	2.76333	24
Macrobiotus sharopovi sp. nov.	Ecuador.1252	1252-28_3	84.05	84.05	5.39667	5.77	1.06993	5.1	3.39333	24
Macrobiotus sharopovi sp. nov.	Ecuador.1252	1252-28_4	70.81	84.77	5.7	6.29667	1.10578	5.37	3.86	20
Macrobiotus sharopovi sp. nov.	Ecuador.1252	18
Macrobiotus sharopovi sp. nov.	Ecuador.1252	19
Macrobiotus sharopovi sp. nov.	Ecuador.1252	20
Macrobiotus sharopovi sp. nov.	Ecuador.1252	21
Macrobiotus sharopovi sp. nov.	Ecuador.1252	22
Macrobiotus sharopovi sp. nov.	Ecuador.1252	23
Macrobiotus sharopovi sp. nov.	Ecuador.1252	24
Macrobiotus sharopovi sp. nov.	Ecuador.1252	25
Macrobiotus sharopovi sp. nov.	Ecuador.1252	26
Macrobiotus sharopovi sp. nov.	Ecuador.1252	27
Macrobiotus sharopovi sp. nov.	Ecuador.1252	28
Macrobiotus sharopovi sp. nov.	Ecuador.1252	29
Macrobiotus sharopovi sp. nov.	Ecuador.1252	30
