# Supplementary material for: Description of two new species and a new population of Mesobiotus cf. coronatus from Cotacachi-Cayapas National Park, Ecuador
Source: PLoS One. 2025 Jun 4;20(6):e0324518. doi: 10.1371/journal.pone.0324518 (PMC12136313; doi:10.1371/journal.pone.0324518)
Supplement: S2 Table — (XLSX) [file pone.0324518.s003.xlsx]

## Sheet: instructions
	INSTRUCTIONS and TERMS OF USE
	1	This is a morphometric template for species of the Tardigrada Order Parachela.
	2	The template caluclates the pt ratio and other relative measures only if all measurements required to calculate a ratio are provided (otherwise the ratio cell remains empty, meaning lack of data). The only numbers you need to enter are absolute measurements in micrometres [μm] in the sheet "individuals". If a structure is not measurable leave the cell empty (enetring zeros will mean that the trai…
	3	The "individuals" sheet automatically calculates basic statistics (number of measurements, range, mean and SD). The table with these statistics is placed after the last (30th) specimen. The summary table can be then copied and pasted directly to MS Word.
	4	If measurements are done on the type series, please enter the holotype in the first column (this way holotype data are automatically copied to the summary table at end of the sheet). If measurements are not done on the type series, you may delete the last two columns in the summary table. You may change specimen/slide names as desired.
	5	If a trait listed is not present in the species you are measuring, remove the entire row (highlight the row, right mouse click, choose "delete").
	6	Data from the sheet "individuals" are automatically copied to the four remaining "stats" sheets. Data in those sheets are arranged for statistical analyses in the majority of statistical software.
	7	If you want to see the formulas behind this template, press Ctrl+` (usually just before "1" on the keyboard). To return to the value view, press Ctrl+` again.
	8	This template can be freely used but each published use must be credited as Morphometric data were handled using the Parachela ver. 1.6 template available from the Tardigrada Register, www.tardigrada.net/register (Michalczyk & Kaczmarek 2013). The reference is: Michalczyk, Ł. & Kaczmarek, Ł. (2013) The Tardigrada Register: a comprehensive online data repository for tardigrade taxonomy. Journal of…
	9	Copyright by Łukasz Michalczyk. Enquires and suggestions: LM@tardigrada.net

## Sheet: general info
	Species		Mesobiotus cf. coronatus
	Population		Ecuador.1211

## Sheet: animals
	(HOL)		1211-2_1		1211-2_2		1211-2_3		1211-2_4		1211-2_5		1211-3_1		1211-3_2		1211-3_3		1211-3_4		1211-5_1		1211-10_1		1211-10_2		1211-10_3		1211-11_1		1211-17_1		1211-17_2		1211-17_3		1211-18_1		1211-18_2		1211-18_3		21		22		23		24
CHARACTER	µm	pt	µm	pt	µm	pt	µm	pt	µm	pt	µm	pt	µm	pt	µm	pt	µm	pt	µm	pt	µm	pt	µm	pt	µm	pt	µm	pt	µm	pt	µm	pt	µm	pt	µm	pt	µm	pt	µm	pt	µm	pt	µm	pt	µm	pt	µm	pt	µm
Body length			398.5	1116.25	445.53	1192.85	380	1019.31	339.53	1111.39	393.47	1043.96	371.79	1047.59	458.59	1246.17	375.89	1037.22	351.81	1058.39	385.05	1023.8	432.19	1201.2	395.71	997.756	443.65	1138.73	448.38	1131.42	329.14	962.398	398.44	1034.1	339.33	1036.12	399	1006.05	373.06	953.63	387.63	1112.6
Buccopharyngeal tube
Buccal tube length		–	35.7	–	37.35	–	37.28	–	30.55	–	37.69	–	35.49	–	36.8	–	36.24	–	33.24	–	37.61	–	35.98	–	39.66	–	38.96	–	39.63	–	34.2	–	38.53	–	32.75	–	39.66	–	39.12	–	34.84	–		–		–		–
Stylet support insertion point			27.43	76.8347	28.32	75.8233	28.09	75.3487	23.11	75.6465	28.46	75.5107	27.38	77.1485	28.68	77.9348	27.13	74.862	25.57	76.9254	28.95	76.9742	27.96	77.7098	29.53	74.4579	29.61	76.001	30.89	77.946	26.39	77.1637	30.34	78.7438	25.13	76.7328	30.82	77.7105	30.11	76.9683	26.48	76.0046
Buccal tube external width			5.33	14.93	6.35	17.0013	5.6	15.0215	4.35	14.239	5.88	15.601	4.98	14.0321	6.01	16.3315	5.37	14.8179	4.62	13.8989	6.54	17.389	5.63	15.6476	5.9	14.8764	6	15.4004	7.01	17.6886	5.21	15.2339	6.05	15.7021	4.96	15.145	6.39	16.112	6.5	16.6155	4.87	13.9782
Buccal tube internal width			4.05	11.3445	4.88	13.0656	4.3	11.5343	3.25	10.6383	4.46	11.8334	3.98	11.2144	4.41	11.9837	3.72	10.2649	3.28	9.86763	5.31	14.1186	4.2	11.6732	4.4	11.0943	4.44	11.3963	5.45	13.7522	3.94	11.5205	4.03	10.4594	3.51	10.7176	4.85	12.2289	4.56	11.6564	3.36	9.64409
Ventral lamina length			22.44	62.8571	21.69	58.0723	22.23	59.6298	18.08	59.1817	23.38	62.0324	21.94	61.8202	22.79	61.9293			20.16	60.6498	22.32	59.3459	21.8	60.5892	24.28	61.2204	24.03	61.6786	23.97	60.4845	21.2	61.9883			20.51	62.626	24.59	62.002	23.99	61.3241
Placoid lengths
Macroplacoid 1			5.87	16.4426	6.3	16.8675	5.37	14.4045	4.71	15.4173	5.3	14.0621	5.24	14.7647	5.84	15.8696	5.4	14.9007	4.51	13.568	6.38	16.9636	5.48	15.2307	6.89	17.3727	6.82	17.5051	7.11	17.941	5.36	15.6725	5.84	15.157	4.75	14.5038	5.5	13.8679	6.46	16.5133	5.47	15.7003
Macroplacoid 2			4.23	11.8487	4.86	13.012	4.32	11.588	3.91	12.7987	3.74	9.92306	4.31	12.1443	4.47	12.1467	4.04	11.1479	3.88	11.6727	4.21	11.1938	4.62	12.8405	5.06	12.7584	5.39	13.8347	5.82	14.6858	4.08	11.9298	5.05	13.1067	3.55	10.8397	4.53	11.4221	5.14	13.1391	3.79	10.8783
Macroplacoid 3			5.17	14.4818	5.76	15.4217	5.2	13.9485	4.54	14.8609	5.13	13.611	4.65	13.1023	5.54	15.0543	5.23	14.4316	4.31	12.9663	5.12	13.6134	4.97	13.8132	5.49	13.8427	6.58	16.8891	6.87	17.3354	4.82	14.0936	5.62	14.586	4.53	13.8321	5.28	13.3132	6.29	16.0787	4.98	14.2939
Microplacoid			3.76	10.5322	3.25	8.70147	3.32	8.90558	2.63	8.60884	2.97	7.88007	3.17	8.93209	3.39	9.21196	3.15	8.69205	2.59	7.79182	3.2	8.50838	3.43	9.53307	2.96	7.46344	2.97	7.6232	3.35	8.45319	3.1	9.06433	3.26	8.46094	2.76	8.42748	3.15	7.94251	3.11	7.9499	2.95	8.46728
Macroplacoid row			16.57	46.4146	19.35	51.8072	17.45	46.8079	14.35	46.9722	17.34	46.0069	17.18	48.408	18.48	50.2174	16.67	45.9989	15.29	45.9988	18.83	50.0665	18.09	50.2779	20.34	51.2859	22.24	57.0842	22.6	57.0275	16.75	48.9766	19.98	51.8557	15.33	46.8092	19.19	48.3863	19.1	48.8241	16.55	47.5029
Placoid row			21.03	58.9076	23.34	62.49	21.92	58.7983	17.84	58.3961	21.66	57.4688	21.29	59.9887	23.46	63.75	20.85	57.5331	19	57.16	23.2	61.6857	22.72	63.1462	24.03	60.59	26.49	67.9928	28.04	70.7545	20.98	61.345	24.2	62.8082	18.8	57.4046	23.71	59.7832	23.36	59.7137	20.51	58.8691
Claw 1 heights
External primary branch			10.07	28.2073	11.33	30.3347	9.57	25.6706	8.75	28.6416	10.13	26.8772			11.28	30.6522	9.35	25.8002	9.1	27.3767	10.74	28.5562	10.57	29.3774	10.08	25.416	11.01	28.2598	11.48	28.968	9.07	26.5205			9.41	28.7328	10.88	27.4332	10.95	27.9908	9.65	27.698
External secondary branch			7.91	22.1569	8.67	23.2129	6.77	18.1599	6.73	22.0295	8.17	21.6768			8.38	22.7717	7.36	20.3091	7.2	21.6606	8.29	22.042	8.13	22.5959	7.12	17.9526	8.61	22.0996	7.14	18.0167	6.58	19.2398			7.43	22.687	7.9	19.9193	8.14	20.8078	7.4	21.24
Internal primary branch			9.61	26.9188	9.87	26.4257	9.31	24.9732	8.62	28.216					10.18	27.663	8.78	24.2274	8.67	26.083	9.81	26.0835	9.76	27.1262	9.79	24.6848	9.94	25.5133	11.32	28.5642	8.57	25.0585	9.96	25.85	9.25	28.2443	10.61	26.7524	10.42	26.636	9.55	27.411
Internal secondary branch			7.02	19.6639	7.02	18.7952	6.11	16.3895	6.12	20.0327					6.44	17.5	6.93	19.1225	5.86	17.6294	6.77	18.0005	7.69	21.373	7.49	18.8855	7.59	19.4815	7.66	19.3288	6.27	18.3333	7.97	20.6852	7.48	22.8397	7.93	19.995	8.02	20.501	7.14	20.4937
Claw 2 heights
External primary branch			10.4	29.1317	11.48	30.7363	10.14	27.1996	9.2	30.1146	10.63	28.2038	10.08	28.4024	10.92	29.6739	10.4	28.6976	10.37	31.1974	11.46	30.4706	10.47	29.0995	10.68	26.9289	11.41	29.2864	11.48	28.968	9.43	27.5731	10.47	27.1736	10.27	31.3588	11.88	29.9546	11.28	28.8344	9.97	28.6165
External secondary branch			8.36	23.4174	8.33	22.3025	6.5	17.4356	6.33	20.7201	7.37	19.5543	7.67	21.6117	6.87	18.6685	7.88	21.7439	7.61	22.8941	7.34	19.5161	7.43	20.6504	8.19	20.6505	8.26	21.2012	8.78	22.1549	6.96	20.3509	7.89	20.4775	7.79	23.7863	8.58	21.6339	8.88	22.6994	8.07	23.163
Internal primary branch			9.89	27.7031	11.22	30.0402	9.68	25.9657	8.29	27.1358	9.68	25.6832	9.38	26.43	10.77	29.2663	9.88	27.2627	10	30.0842	11.22	29.8325	10.12	28.1267	10.22	25.769	10.83	27.7977			8.93	26.1111	10.07	26.1355	10.08	30.7786	10.72	27.0298	10.91	27.8885	9.47	27.1814
Internal secondary branch			7.34	20.5602	8.22	22.008	6.39	17.1406					7.77	21.8935	7.03	19.1033	7.05	19.4536	7.98	24.0072	7.92	21.0582	7.97	22.1512	8.26	20.827	8.21	21.0729			6.45	18.8596	7.84	20.3478	7.56	23.084	8.64	21.7852	8.58	21.9325	7.43	21.3261
Claw 3 heights
External primary branch			10.57	29.6078			9.93	26.6363	9.1	29.7872	10.99	29.1589	9.52	26.8245	11.71	31.8207	10.41	28.7252	10.56	31.769	10.56	28.0776	10.56	29.3496	10.57	26.6515	11.85	30.4158	11.87	29.9521	9.64	28.1871	10.51	27.2774	10.57	32.2748	11.67	29.4251	11.56	29.5501	10.61	30.4535
External secondary branch			8.28	23.1933			7.28	19.5279	7.31	23.928	7.01	18.5991	8.1	22.8233	8.31	22.5815	7.83	21.606	7.83	23.556	7.51	19.9681			8.09	20.3984	8.89	22.8183	7.27	18.3447	7.21	21.0819	7.54	19.5692	8.46	25.8321	8.65	21.8104	8.56	21.8814	7.78	22.3307
Internal primary branch			10.19	28.5434	11.01	29.4779	9.09	24.383	8.94	29.2635	10.48	27.8058			11.17	30.3533	10.15	28.0077	10.35	31.1372	10	26.5887	10.21	28.3769	10.18	25.6682	11.04	28.3368	11.5	29.0184	8.96	26.1988	10.37	26.9141	10.56	32.2443	10.82	27.2819	11.17	28.5532	10.34	29.6785
Internal secondary branch			7.45	20.8683	8.6	23.0254	6.7	17.9721	6.16	20.1637	7.48	19.8461					7.77	21.4404	7.94	23.8869	7.2	19.1438	8.14	22.6237	7.4	18.6586	8.38	21.5092	7.5	18.9251	6.46	18.8889	7.21	18.7127	7.68	23.4504	8.18	20.6253	7.87	20.1176	7.51	21.5557
Claw 4 lengths
Anterior primary branch			11.61	32.521	13.59	36.3855	11.78	31.5987	10.56	34.5663	12.14	32.2101	10.47	29.5013	12.06	32.7717	10.8	29.8013	11.01	33.1227	11.84	31.481	11.34	31.5175	12.3	31.0136	13.67	35.0873	13.09	33.0305	11.07	32.3684	11.67	30.2881	11.61	35.4504	12.66	31.9213			11.41	32.7497
Anterior secondary branch			8.52	23.8655	9.19	24.6051	8.84	23.7124	7.3	23.8953	8.72	23.1361	7.79	21.9498	9.12	24.7826	8.13	22.4338	8.55	25.722	8.92	23.7171	8.96	24.9027	8.76	22.0877	10.39	26.6684	9.4	23.7194	7.59	22.193	8.18	21.2302	8.21	25.0687	8.56	21.5835			8.07	23.163
Posterior primary branch			11.9	33.3333	14.33	38.3668	11.93	32.0011	10.77	35.2537	13.42	35.6063	10.85	30.572	13.2	35.8696	11.97	33.0298	11.89	35.7702	12.14	32.2786	12.16	33.7966	12.98	32.7282	14.19	36.422	14.07	35.5034	11.12	32.5146	12.14	31.5079	11.8	36.0305	12.83	32.35	12.41	31.7229	12.33	35.3904
Posterior secondary branch			7.84	21.9608	9.52	25.4886	8.64	23.176	8.02	26.252	8.71	23.1096	7.99	22.5134	9.13	24.8098	8.36	23.0684	8.64	25.9928	8.82	23.4512	8.84	24.5692	8.46	21.3313	9.6	24.6407	10.16	25.6371	8.24	24.0936	8.29	21.5157	7.58	23.145	9.34	23.5502	10.16	25.9714	9	25.8324
Eyes (0 = absent; 1 = present)			1		1		1		1		1		1		1		1		1		1		1		1		0		1		1		1		1		1		1		1
Cuticular pores (0/1)			0		0		0		0		0		0		0		0		0		0		0		0		0		0		0		0		0		0		0		0
Lunules I with teeth (0/1)			0		0		0		0		0		0		0		0		0		0		0		0		0		0		0		0		0		0		0		0
Lunules II with teeth (0/1)			0		0		0		0		0		0		0		0		0		0		0		0		0		0		0		0		0		0		0		0
Lunules III with teeth (0/1)			0		0		0		0		0		0		0		0		0		0		0		0		0		0		0		0		0		0		0		0
Lunules IV with teeth (0/1)			0		0		0		0		0		0		0		0		0		0		0		0		0		0		0		0		0		0		0		0
Granulation on legs I (0/1)			1		1		1		1		1		1		1		1		1		1		1		1		1		1		1		1		1		1		1		1
Granulation on legs II (0/1)			1		1		1		1		1		1		1		1		1		1		1		1		1		1		1		1		1		1		1		1
Granulation on legs III (0/1)			1		1		1		1		1		1		1		1		1		1		1		1		1		1		1		1		1		1		1		1
Granulation on legs IV (0/1)			1		1		1		1		1		1		1		1		1		1		1		1		1		1		1		1		1		1		1		1
[truncated: 85 more columns]

## Sheet: eggs
CHARACTER	1211-7_1	1211-7_2	1211-7_3	1211-8_1	1211-9_1	1211-9_2	1211-13_1	1211-13_2	1211-13_3	1211-14_2	1211-14_3	12	13	14	15	16	17	18	19	20	21	22	23	24	25	26	27	28	29	30		CHARACTER	N	RANGE			MEAN	SD
Egg bare diameter	61.9	62.1	62.16	68.84	70.3	71.45	72.93	62.53	62.66	71.93	66.38																					Egg bare diameter	11	61.9	–	72.93	66.6527	4.52623
Egg full diameter	83.64	80.9	81.79	89.94	90.07	93.74	90.95	80.73	84.86	91.38																						Egg full diameter	10	80.73	–	93.74	86.8	4.91505
Process height	13.61	11.28	11.14	13	13.31	11.66	11.07	11.53	12.14	13.74	11.42																					Process height	26	10.57	–	13.74	11.9696	0.896132
	11.91	11.12		11.95	12.26	10.57	10.95	13.38	12.16	12.45																						Process base width	26	10.05	–	13.98	12.195	1.11867
	11.02				11.48	12.69	11.01	12	12.36																							Process base/height ratio	26	0.781778	–	1.19326	1.02487	0.124317
Process base width	10.64	13.46	13.22	11.61	13.98	12.53	13.11	11.89	13.53	11.63	10.05																					Inter-process distance	24	2.53	–	3.79	3.01375	0.320038
	10.8	12.71		12.54	12.65	11.23	11.76	10.59	13.48	11.58																						Number of processes on the egg circumference	4	11	–	14	12.5	1.29099
	10.81				13.45	12.69	13.07	11	13.06
Process base/height ratio	0.781778	1.19326	1.18671	0.893077	1.05034	1.07461	1.18428	1.03122	1.1145	0.846434	0.880035
	0.906801	1.14299		1.04937	1.03181	1.06244	1.07397	0.79148	1.10855	0.93012
	0.980944				1.1716	1	1.1871	0.916667	1.05663
Inter-process distance	3.79	3.11	3.01	2.99	2.73		2.86	2.54			2.84
	3.63	3.01	2.97	2.99	3.06		2.88	2.61			2.8
	3.35	2.9	3.53	3.1	3.27		3.08	2.53			2.75
Number of processes on the egg circumference	14	12	11		13

## Sheet: animals_stats (μm)
Species	Population	Individual	Body length	Buccal tube length	Stylet support insertion point	Buccal tube external width	Buccal tube internal width	Ventral lamina length	Macroplacoid 1	Macroplacoid 2	Macroplacoid 3	Microplacoid	Macroplacoid row	Placoid row	Claw 1 external primary branch	Claw 1 external secondary branch	Claw 1 internal primary branch	Claw 1 internal secondary branch	Claw 2 external primary branch	Claw 2 external secondary branch	Claw 2 internal primary branch	Claw 2 internal secondary branch	Claw 3 external primary branch	Claw 3 external secondary branch	Claw 3 internal primary branch	Claw 3 internal secondary branch	Claw 4 anterior primary branch	Claw 4 anterior secondary branch	Claw 4 posterior primary branch	Claw 4 posterior secondary branch
Mesobiotus cf. coronatus	Ecuador.1211	(HOL)
Mesobiotus cf. coronatus	Ecuador.1211	1211-2_1	398.5	35.7	27.43	5.33	4.05	22.44	5.87	4.23	5.17	3.76	16.57	21.03	10.07	7.91	9.61	7.02	10.4	8.36	9.89	7.34	10.57	8.28	10.19	7.45	11.61	8.52	11.9	7.84
Mesobiotus cf. coronatus	Ecuador.1211	1211-2_2	445.53	37.35	28.32	6.35	4.88	21.69	6.3	4.86	5.76	3.25	19.35	23.34	11.33	8.67	9.87	7.02	11.48	8.33	11.22	8.22			11.01	8.6	13.59	9.19	14.33	9.52
Mesobiotus cf. coronatus	Ecuador.1211	1211-2_3	380	37.28	28.09	5.6	4.3	22.23	5.37	4.32	5.2	3.32	17.45	21.92	9.57	6.77	9.31	6.11	10.14	6.5	9.68	6.39	9.93	7.28	9.09	6.7	11.78	8.84	11.93	8.64
Mesobiotus cf. coronatus	Ecuador.1211	1211-2_4	339.53	30.55	23.11	4.35	3.25	18.08	4.71	3.91	4.54	2.63	14.35	17.84	8.75	6.73	8.62	6.12	9.2	6.33	8.29		9.1	7.31	8.94	6.16	10.56	7.3	10.77	8.02
Mesobiotus cf. coronatus	Ecuador.1211	1211-3_1	371.79	35.49	27.38	4.98	3.98	21.94	5.24	4.31	4.65	3.17	17.18	21.29					10.08	7.67	9.38	7.77	9.52	8.1			10.47	7.79	10.85	7.99
Mesobiotus cf. coronatus	Ecuador.1211	1211-3_2	458.59	36.8	28.68	6.01	4.41	22.79	5.84	4.47	5.54	3.39	18.48	23.46	11.28	8.38	10.18	6.44	10.92	6.87	10.77	7.03	11.71	8.31	11.17		12.06	9.12	13.2	9.13
Mesobiotus cf. coronatus	Ecuador.1211	1211-3_3	375.89	36.24	27.13	5.37	3.72		5.4	4.04	5.23	3.15	16.67	20.85	9.35	7.36	8.78	6.93	10.4	7.88	9.88	7.05	10.41	7.83	10.15	7.77	10.8	8.13	11.97	8.36
Mesobiotus cf. coronatus	Ecuador.1211	1211-3_4	351.81	33.24	25.57	4.62	3.28	20.16	4.51	3.88	4.31	2.59	15.29	19	9.1	7.2	8.67	5.86	10.37	7.61	10	7.98	10.56	7.83	10.35	7.94	11.01	8.55	11.89	8.64
Mesobiotus cf. coronatus	Ecuador.1211	1211-5_1	385.05	37.61	28.95	6.54	5.31	22.32	6.38	4.21	5.12	3.2	18.83	23.2	10.74	8.29	9.81	6.77	11.46	7.34	11.22	7.92	10.56	7.51	10	7.2	11.84	8.92	12.14	8.82
Mesobiotus cf. coronatus	Ecuador.1211	1211-10_1	432.19	35.98	27.96	5.63	4.2	21.8	5.48	4.62	4.97	3.43	18.09	22.72	10.57	8.13	9.76	7.69	10.47	7.43	10.12	7.97	10.56		10.21	8.14	11.34	8.96	12.16	8.84
Mesobiotus cf. coronatus	Ecuador.1211	1211-10_2	395.71	39.66	29.53	5.9	4.4	24.28	6.89	5.06	5.49	2.96	20.34	24.03	10.08	7.12	9.79	7.49	10.68	8.19	10.22	8.26	10.57	8.09	10.18	7.4	12.3	8.76	12.98	8.46
Mesobiotus cf. coronatus	Ecuador.1211	1211-10_3	443.65	38.96	29.61	6	4.44	24.03	6.82	5.39	6.58	2.97	22.24	26.49	11.01	8.61	9.94	7.59	11.41	8.26	10.83	8.21	11.85	8.89	11.04	8.38	13.67	10.39	14.19	9.6
Mesobiotus cf. coronatus	Ecuador.1211	1211-11_1	448.38	39.63	30.89	7.01	5.45	23.97	7.11	5.82	6.87	3.35	22.6	28.04	11.48	7.14	11.32	7.66	11.48	8.78			11.87	7.27	11.5	7.5	13.09	9.4	14.07	10.16
Mesobiotus cf. coronatus	Ecuador.1211	1211-17_1	329.14	34.2	26.39	5.21	3.94	21.2	5.36	4.08	4.82	3.1	16.75	20.98	9.07	6.58	8.57	6.27	9.43	6.96	8.93	6.45	9.64	7.21	8.96	6.46	11.07	7.59	11.12	8.24
Mesobiotus cf. coronatus	Ecuador.1211	1211-17_2	398.44	38.53	30.34	6.05	4.03		5.84	5.05	5.62	3.26	19.98	24.2			9.96	7.97	10.47	7.89	10.07	7.84	10.51	7.54	10.37	7.21	11.67	8.18	12.14	8.29
Mesobiotus cf. coronatus	Ecuador.1211	1211-17_3	339.33	32.75	25.13	4.96	3.51	20.51	4.75	3.55	4.53	2.76	15.33	18.8	9.41	7.43	9.25	7.48	10.27	7.79	10.08	7.56	10.57	8.46	10.56	7.68	11.61	8.21	11.8	7.58
Mesobiotus cf. coronatus	Ecuador.1211	1211-18_1	399	39.66	30.82	6.39	4.85	24.59	5.5	4.53	5.28	3.15	19.19	23.71	10.88	7.9	10.61	7.93	11.88	8.58	10.72	8.64	11.67	8.65	10.82	8.18	12.66	8.56	12.83	9.34
Mesobiotus cf. coronatus	Ecuador.1211	1211-18_2	373.06	39.12	30.11	6.5	4.56	23.99	6.46	5.14	6.29	3.11	19.1	23.36	10.95	8.14	10.42	8.02	11.28	8.88	10.91	8.58	11.56	8.56	11.17	7.87			12.41	10.16
Mesobiotus cf. coronatus	Ecuador.1211	1211-18_3	387.63	34.84	26.48	4.87	3.36		5.47	3.79	4.98	2.95	16.55	20.51	9.65	7.4	9.55	7.14	9.97	8.07	9.47	7.43	10.61	7.78	10.34	7.51	11.41	8.07	12.33	9
Mesobiotus cf. coronatus	Ecuador.1211	21
Mesobiotus cf. coronatus	Ecuador.1211	22
Mesobiotus cf. coronatus	Ecuador.1211	23
Mesobiotus cf. coronatus	Ecuador.1211	24
Mesobiotus cf. coronatus	Ecuador.1211	25
Mesobiotus cf. coronatus	Ecuador.1211	26
Mesobiotus cf. coronatus	Ecuador.1211	27
Mesobiotus cf. coronatus	Ecuador.1211	28
Mesobiotus cf. coronatus	Ecuador.1211	29
Mesobiotus cf. coronatus	Ecuador.1211	30

## Sheet: animals_stats (pt)
Species	Population	Individual	Body length	Stylet support insertion point	Buccal tube external width	Buccal tube internal width	Ventral lamina length	Macroplacoid 1	Macroplacoid 2	Macroplacoid 3	Microplacoid	Macroplacoid row	Placoid row	Claw 1 external primary branch	Claw 1 external secondary branch	Claw 1 internal primary branch	Claw 1 internal secondary branch	Claw 2 external primary branch	Claw 2 external secondary branch	Claw 2 internal primary branch	Claw 2 internal secondary branch	Claw 3 external primary branch	Claw 3 external secondary branch	Claw 3 internal primary branch	Claw 3 internal secondary branch	Claw 4 anterior primary branch	Claw 4 anterior secondary branch	Claw 4 posterior primary branch	Claw 4 posterior secondary branch
Mesobiotus cf. coronatus	Ecuador.1211	(HOL)
Mesobiotus cf. coronatus	Ecuador.1211	1211-2_1	1116.25	76.8347	14.93	11.3445	62.8571	16.4426	11.8487	14.4818	10.5322	46.4146	58.9076	28.2073	22.1569	26.9188	19.6639	29.1317	23.4174	27.7031	20.5602	29.6078	23.1933	28.5434	20.8683	32.521	23.8655	33.3333	21.9608
Mesobiotus cf. coronatus	Ecuador.1211	1211-2_2	1192.85	75.8233	17.0013	13.0656	58.0723	16.8675	13.012	15.4217	8.70147	51.8072	62.49	30.3347	23.2129	26.4257	18.7952	30.7363	22.3025	30.0402	22.008			29.4779	23.0254	36.3855	24.6051	38.3668	25.4886
Mesobiotus cf. coronatus	Ecuador.1211	1211-2_3	1019.31	75.3487	15.0215	11.5343	59.6298	14.4045	11.588	13.9485	8.90558	46.8079	58.7983	25.6706	18.1599	24.9732	16.3895	27.1996	17.4356	25.9657	17.1406	26.6363	19.5279	24.383	17.9721	31.5987	23.7124	32.0011	23.176
Mesobiotus cf. coronatus	Ecuador.1211	1211-2_4	1111.39	75.6465	14.239	10.6383	59.1817	15.4173	12.7987	14.8609	8.60884	46.9722	58.3961	28.6416	22.0295	28.216	20.0327	30.1146	20.7201	27.1358		29.7872	23.928	29.2635	20.1637	34.5663	23.8953	35.2537	26.252
Mesobiotus cf. coronatus	Ecuador.1211	1211-3_1	1047.59	77.1485	14.0321	11.2144	61.8202	14.7647	12.1443	13.1023	8.93209	48.408	59.9887					28.4024	21.6117	26.43	21.8935	26.8245	22.8233			29.5013	21.9498	30.572	22.5134
Mesobiotus cf. coronatus	Ecuador.1211	1211-3_2	1246.17	77.9348	16.3315	11.9837	61.9293	15.8696	12.1467	15.0543	9.21196	50.2174	63.75	30.6522	22.7717	27.663	17.5	29.6739	18.6685	29.2663	19.1033	31.8207	22.5815	30.3533		32.7717	24.7826	35.8696	24.8098
Mesobiotus cf. coronatus	Ecuador.1211	1211-3_3	1037.22	74.862	14.8179	10.2649		14.9007	11.1479	14.4316	8.69205	45.9989	57.5331	25.8002	20.3091	24.2274	19.1225	28.6976	21.7439	27.2627	19.4536	28.7252	21.606	28.0077	21.4404	29.8013	22.4338	33.0298	23.0684
Mesobiotus cf. coronatus	Ecuador.1211	1211-3_4	1058.39	76.9254	13.8989	9.86763	60.6498	13.568	11.6727	12.9663	7.79182	45.9988	57.16	27.3767	21.6606	26.083	17.6294	31.1974	22.8941	30.0842	24.0072	31.769	23.556	31.1372	23.8869	33.1227	25.722	35.7702	25.9928
Mesobiotus cf. coronatus	Ecuador.1211	1211-5_1	1023.8	76.9742	17.389	14.1186	59.3459	16.9636	11.1938	13.6134	8.50838	50.0665	61.6857	28.5562	22.042	26.0835	18.0005	30.4706	19.5161	29.8325	21.0582	28.0776	19.9681	26.5887	19.1438	31.481	23.7171	32.2786	23.4512
Mesobiotus cf. coronatus	Ecuador.1211	1211-10_1	1201.2	77.7098	15.6476	11.6732	60.5892	15.2307	12.8405	13.8132	9.53307	50.2779	63.1462	29.3774	22.5959	27.1262	21.373	29.0995	20.6504	28.1267	22.1512	29.3496		28.3769	22.6237	31.5175	24.9027	33.7966	24.5692
Mesobiotus cf. coronatus	Ecuador.1211	1211-10_2	997.756	74.4579	14.8764	11.0943	61.2204	17.3727	12.7584	13.8427	7.46344	51.2859	60.59	25.416	17.9526	24.6848	18.8855	26.9289	20.6505	25.769	20.827	26.6515	20.3984	25.6682	18.6586	31.0136	22.0877	32.7282	21.3313
Mesobiotus cf. coronatus	Ecuador.1211	1211-10_3	1138.73	76.001	15.4004	11.3963	61.6786	17.5051	13.8347	16.8891	7.6232	57.0842	67.9928	28.2598	22.0996	25.5133	19.4815	29.2864	21.2012	27.7977	21.0729	30.4158	22.8183	28.3368	21.5092	35.0873	26.6684	36.422	24.6407
Mesobiotus cf. coronatus	Ecuador.1211	1211-11_1	1131.42	77.946	17.6886	13.7522	60.4845	17.941	14.6858	17.3354	8.45319	57.0275	70.7545	28.968	18.0167	28.5642	19.3288	28.968	22.1549			29.9521	18.3447	29.0184	18.9251	33.0305	23.7194	35.5034	25.6371
Mesobiotus cf. coronatus	Ecuador.1211	1211-17_1	962.398	77.1637	15.2339	11.5205	61.9883	15.6725	11.9298	14.0936	9.06433	48.9766	61.345	26.5205	19.2398	25.0585	18.3333	27.5731	20.3509	26.1111	18.8596	28.1871	21.0819	26.1988	18.8889	32.3684	22.193	32.5146	24.0936
Mesobiotus cf. coronatus	Ecuador.1211	1211-17_2	1034.1	78.7438	15.7021	10.4594		15.157	13.1067	14.586	8.46094	51.8557	62.8082			25.85	20.6852	27.1736	20.4775	26.1355	20.3478	27.2774	19.5692	26.9141	18.7127	30.2881	21.2302	31.5079	21.5157
Mesobiotus cf. coronatus	Ecuador.1211	1211-17_3	1036.12	76.7328	15.145	10.7176	62.626	14.5038	10.8397	13.8321	8.42748	46.8092	57.4046	28.7328	22.687	28.2443	22.8397	31.3588	23.7863	30.7786	23.084	32.2748	25.8321	32.2443	23.4504	35.4504	25.0687	36.0305	23.145
Mesobiotus cf. coronatus	Ecuador.1211	1211-18_1	1006.05	77.7105	16.112	12.2289	62.002	13.8679	11.4221	13.3132	7.94251	48.3863	59.7832	27.4332	19.9193	26.7524	19.995	29.9546	21.6339	27.0298	21.7852	29.4251	21.8104	27.2819	20.6253	31.9213	21.5835	32.35	23.5502
Mesobiotus cf. coronatus	Ecuador.1211	1211-18_2	953.63	76.9683	16.6155	11.6564	61.3241	16.5133	13.1391	16.0787	7.9499	48.8241	59.7137	27.9908	20.8078	26.636	20.501	28.8344	22.6994	27.8885	21.9325	29.5501	21.8814	28.5532	20.1176			31.7229	25.9714
Mesobiotus cf. coronatus	Ecuador.1211	1211-18_3	1112.6	76.0046	13.9782	9.64409		15.7003	10.8783	14.2939	8.46728	47.5029	58.8691	27.698	21.24	27.411	20.4937	28.6165	23.163	27.1814	21.3261	30.4535	22.3307	29.6785	21.5557	32.7497	23.163	35.3904	25.8324
Mesobiotus cf. coronatus	Ecuador.1211	21
Mesobiotus cf. coronatus	Ecuador.1211	22
Mesobiotus cf. coronatus	Ecuador.1211	23
Mesobiotus cf. coronatus	Ecuador.1211	24
Mesobiotus cf. coronatus	Ecuador.1211	25
Mesobiotus cf. coronatus	Ecuador.1211	26
Mesobiotus cf. coronatus	Ecuador.1211	27
Mesobiotus cf. coronatus	Ecuador.1211	28
Mesobiotus cf. coronatus	Ecuador.1211	29
Mesobiotus cf. coronatus	Ecuador.1211	30

## Sheet: eggs_stats (μm)
Species	Population	Egg	Egg bare diameter	Egg full diameter	Process height	Process base width	Process base/height ratio	Inter-process distance	Number of processes on the egg circumference
Mesobiotus cf. coronatus	Ecuador.1211	1211-7_1	61.9	83.64	12.18	10.75	0.889841	3.59	14
Mesobiotus cf. coronatus	Ecuador.1211	1211-7_2	62.1	80.9	11.2	13.085	1.16812	3.00667	12
Mesobiotus cf. coronatus	Ecuador.1211	1211-7_3	62.16	81.79	11.14	13.22	1.18671	3.17	11
Mesobiotus cf. coronatus	Ecuador.1211	1211-8_1	68.84	89.94	12.475	12.075	0.971225	3.02667
Mesobiotus cf. coronatus	Ecuador.1211	1211-9_1	70.3	90.07	12.35	13.36	1.08458	3.02	13
Mesobiotus cf. coronatus	Ecuador.1211	1211-9_2	71.45	93.74	11.64	12.15	1.04568
Mesobiotus cf. coronatus	Ecuador.1211	1211-13_1	72.93	90.95	11.01	12.6467	1.14845	2.94
Mesobiotus cf. coronatus	Ecuador.1211	1211-13_2	62.53	80.73	12.3033	11.16	0.913123	2.56
Mesobiotus cf. coronatus	Ecuador.1211	1211-13_3	62.66	84.86	12.22	13.3567	1.09323
Mesobiotus cf. coronatus	Ecuador.1211	1211-14_2	71.93	91.38	13.095	11.605	0.888277
Mesobiotus cf. coronatus	Ecuador.1211	1211-14_3	66.38		11.42	10.05	0.880035	2.79667
Mesobiotus cf. coronatus	Ecuador.1211	12
Mesobiotus cf. coronatus	Ecuador.1211	13
Mesobiotus cf. coronatus	Ecuador.1211	14
Mesobiotus cf. coronatus	Ecuador.1211	15
Mesobiotus cf. coronatus	Ecuador.1211	16
Mesobiotus cf. coronatus	Ecuador.1211	17
Mesobiotus cf. coronatus	Ecuador.1211	18
Mesobiotus cf. coronatus	Ecuador.1211	19
Mesobiotus cf. coronatus	Ecuador.1211	20
Mesobiotus cf. coronatus	Ecuador.1211	21
Mesobiotus cf. coronatus	Ecuador.1211	22
Mesobiotus cf. coronatus	Ecuador.1211	23
Mesobiotus cf. coronatus	Ecuador.1211	24
Mesobiotus cf. coronatus	Ecuador.1211	25
Mesobiotus cf. coronatus	Ecuador.1211	26
Mesobiotus cf. coronatus	Ecuador.1211	27
Mesobiotus cf. coronatus	Ecuador.1211	28
Mesobiotus cf. coronatus	Ecuador.1211	29
Mesobiotus cf. coronatus	Ecuador.1211	30
