# Supplementary material for: Description of two new species and a new population of Mesobiotus cf. coronatus from Cotacachi-Cayapas National Park, Ecuador
Source: PLoS One. 2025 Jun 4;20(6):e0324518. doi: 10.1371/journal.pone.0324518 (PMC12136313; doi:10.1371/journal.pone.0324518)
Supplement: S3 Table — (XLSX) [file pone.0324518.s004.xlsx]

## Sheet: instructions
	INSTRUCTIONS and TERMS OF USE
	1	This is a morphometric template for species of the Tardigrada Order Parachela.
	2	The template caluclates the pt ratio and other relative measures only if all measurements required to calculate a ratio are provided (otherwise the ratio cell remains empty, meaning lack of data). The only numbers you need to enter are absolute measurements in micrometres [μm] in the sheet "individuals". If a structure is not measurable leave the cell empty (enetring zeros will mean that the trai…
	3	The "individuals" sheet automatically calculates basic statistics (number of measurements, range, mean and SD). The table with these statistics is placed after the last (30th) specimen. The summary table can be then copied and pasted directly to MS Word.
	4	If measurements are done on the type series, please enter the holotype in the first column (this way holotype data are automatically copied to the summary table at end of the sheet). If measurements are not done on the type series, you may delete the last two columns in the summary table. You may change specimen/slide names as desired.
	5	If a trait listed is not present in the species you are measuring, remove the entire row (highlight the row, right mouse click, choose "delete").
	6	Data from the sheet "individuals" are automatically copied to the four remaining "stats" sheets. Data in those sheets are arranged for statistical analyses in the majority of statistical software.
	7	If you want to see the formulas behind this template, press Ctrl+` (usually just before "1" on the keyboard). To return to the value view, press Ctrl+` again.
	8	This template can be freely used but each published use must be credited as Morphometric data were handled using the Parachela ver. 1.6 template available from the Tardigrada Register, www.tardigrada.net/register (Michalczyk & Kaczmarek 2013). The reference is: Michalczyk, Ł. & Kaczmarek, Ł. (2013) The Tardigrada Register: a comprehensive online data repository for tardigrade taxonomy. Journal of…
	9	Copyright by Łukasz Michalczyk. Enquires and suggestions: LM@tardigrada.net

## Sheet: general info
	Species		Ramazzottius syraxi sp. nov.
	Population		Ecuador.1219 (type locality)

## Sheet: animals
	HOL_1219-13_1		1219-4_1		1219-4_2		1219-9_1		1219-22_1		6		7		8		9		10		11		12		13		14		15		16		17		18		19		20		21		22		23		24		25
CHARACTER	µm	pt	µm	pt	µm	pt	µm	pt	µm	pt	µm	pt	µm	pt	µm	pt	µm	pt	µm	pt	µm	pt	µm	pt	µm	pt	µm	pt	µm	pt	µm	pt	µm	pt	µm	pt	µm	pt	µm	pt	µm	pt	µm	pt	µm	pt	µm	pt	µm
Body length	349.02	1104.49	391.05	1071.96	200.96	800	258.68	842.331	416.12	1185.53
Buccopharyngeal tube
Buccal tube length	31.6	–	36.48	–	25.12	–	30.71	–	35.1	–		–		–		–		–		–		–		–		–		–		–		–		–		–		–		–		–		–		–		–
Stylet support insertion point	18.76	59.3671	20.64	56.5789	14.32	57.0064	18.24	59.3943	20.71	59.0028
Buccal tube external width	2.7	8.5443	2.83	7.75768	2.13	8.4793	2.64	8.59655	2.76	7.86325
Buccal tube internal width	0.83	2.62658	1.16	3.17982	0.86	3.42357	1.17	3.80983	1.17	3.33333
Placoid lengths
Macroplacoid 1	2.66	8.41772	3.52	9.64912	2.73	10.8678	3.05	9.93162	3.53	10.057
Macroplacoid 2	2.71	8.57595	3.13	8.58004	2.3	9.15605	2.54	8.27092	3.2	9.11681
Macroplacoid row	6.46	20.443	7.73	21.1897	5.44	21.6561	6.38	20.775	7.9	22.5071
Claw 1 heights
External base	8.44	26.7089	9.47	25.9594	4.24	16.879	7.74	25.2035	10.15	28.9174
External primary branch	10.75	34.019	12.11	33.1963	7.26	28.9013	10.33	33.6373	12.66	36.0684
External secondary branch	7.14	22.5949	8.92	24.4518			5.74	18.691	7.22	20.5698
Internal base	5.29	16.7405	8.18	22.4232	4.34	17.2771	5.87	19.1143	7.76	22.1083
Internal primary branch	6.64	21.0127			5.62	22.3726	6.86	22.338	9.31	26.5242
Internal secondary branch	6.52	20.6329	5.94	16.2829	5.13	20.422	5.64	18.3654	7.6	21.6524
Claw 2 heights
External base	9.52	30.1266	10.71	29.3586	7.2	28.6624	9.01	29.339	10.78	30.7123
External primary branch	11.22	35.5063	13.22	36.239	8.16	32.4841	9.99	32.5301	12.22	34.8148
External secondary branch	8.66	27.4051	9.44	25.8772	5.45	21.6959	5.55	18.0723	9.35	26.6382
Internal base	6.32	20	8.17	22.3958	5.1	20.3025	6.12	19.9284	8.37	23.8462
Internal primary branch	7.5	23.7342			6.01	23.9252			9.53	27.151
Internal secondary branch	7.05	22.3101	7.43	20.3673	4.54	18.0732	6.54	21.296	8.12	23.1339
Claw 3 heights
External base	9.11	28.8291	8.75	23.9857	7.05	28.0653	7.82	25.464	10.69	30.4558
External primary branch	11.91	37.6899	12.71	34.841	8.14	32.4045	9.06	29.5018	14.03	39.9715
External secondary branch	8.02	25.3797	8.42	23.0811	5.17	20.5812	6.7	21.817	9.81	27.9487
Internal base	7.15	22.6266	7.06	19.3531	4.94	19.6656	5.32	17.3233	7.82	22.2792
Internal primary branch					5.57	22.1736			8.72	24.8433
Internal secondary branch	5.9	18.6709	5.63	15.4331	4.66	18.551	6.62	21.5565	8.04	22.906
Claw 4 lengths
Anterior base	6.39	20.2215	6.45	17.6809	4.07	16.2022	5.71	18.5933	6.82	19.4302
Anterior primary branch	7.25	22.943	9.04	24.7807	5.81	23.129	7.12	23.1846	8.52	24.2735
Anterior secondary branch	6.87	21.7405	6.11	16.7489	3.98	15.8439			7.55	21.51
Posterior base	8.37	26.4873	8.34	22.8618	6.13	24.4029	8.47	27.5806	10.51	29.943
Posterior primary branch	13.65	43.1962	17.05	46.7379	8.74	34.793	12.85	41.843	17.29	49.2593
Posterior secondary branch	7.27	23.0063	6.96	19.0789
Eyes (0 = absent; 1 = present)	0		0		0		0		0
Cuticular pores (0/1)	0		0		0		0		0
Lunules I with teeth (0/1)	0		0		0		0		0
Lunules II with teeth (0/1)	0		0		0		0		0
Lunules III with teeth (0/1)	0		0		0		0		0
Lunules IV with teeth (0/1)	0		0		0		0		0
Granulation on legs I (0/1)	0		0		0		0		0
Granulation on legs II (0/1)	0		0		0		0		0
Granulation on legs III (0/1)	0		0		0		0		0
Granulation on legs IV (0/1)	0		0		0		0		0
[truncated: 83 more columns]

## Sheet: eggs
CHARACTER	1	2	3	4	5	6	7	8	9	10	11	12	13	14	15	16	17	18	19	20	21	22	23	24	25	26	27	28	29	30		CHARACTER	N	RANGE			MEAN	SD
Egg bare diameter																																Egg bare diameter	0		?		?	?
Egg full diameter																																Egg full diameter	0		?		?	?
Process height																																Process height	0		?		?	?
																																Process base width	0		?		?	?
																																Process base/height ratio	0		?		?	?
Process base width																																Terminal disc width	0		?		?	?
																																Inter-process distance	0		?		?	?
																																Number of processes on the egg circumference	0		?		?	?
Process base/height ratio
Terminal disc width
Inter-process distance
Number of processes on the egg circumference

## Sheet: animals_stats (μm)
Species	Population	Individual	Body length	Buccal tube length	Stylet support insertion point	Buccal tube external width	Buccal tube internal width	Macroplacoid 1	Macroplacoid 2	Macroplacoid row	Claw 1 external base	Claw 1 external primary branch	Claw 1 external secondary branch	Claw 1 internal base	Claw 1 internal primary branch	Claw 1 internal secondary branch	Claw 2 external base	Claw 2 external primary branch	Claw 2 external secondary branch	Claw 2 internal base	Claw 2 internal primary branch	Claw 2 internal secondary branch	Claw 3 external base	Claw 3 external primary branch	Claw 3 external secondary branch	Claw 3 internal base	Claw 3 internal primary branch	Claw 3 internal secondary branch	Claw 4 anterior base	Claw 4 anterior primary branch	Claw 4 anterior secondary branch	Claw 4 posterior base	Claw 4 posterior primary branch	Claw 4 posterior secondary branch
Ramazzottius syraxi sp. nov.	Ecuador.1219 (type locality)	HOL_1219-13_1	349.02	31.6	18.76	2.7	0.83	2.66	2.71	6.46	8.44	10.75	7.14	5.29	6.64	6.52	9.52	11.22	8.66	6.32	7.5	7.05	9.11	11.91	8.02	7.15		5.9	6.39	7.25	6.87	8.37	13.65	7.27
Ramazzottius syraxi sp. nov.	Ecuador.1219 (type locality)	1219-4_1	391.05	36.48	20.64	2.83	1.16	3.52	3.13	7.73	9.47	12.11	8.92	8.18		5.94	10.71	13.22	9.44	8.17		7.43	8.75	12.71	8.42	7.06		5.63	6.45	9.04	6.11	8.34	17.05	6.96
Ramazzottius syraxi sp. nov.	Ecuador.1219 (type locality)	1219-4_2	200.96	25.12	14.32	2.13	0.86	2.73	2.3	5.44	4.24	7.26		4.34	5.62	5.13	7.2	8.16	5.45	5.1	6.01	4.54	7.05	8.14	5.17	4.94	5.57	4.66	4.07	5.81	3.98	6.13	8.74
Ramazzottius syraxi sp. nov.	Ecuador.1219 (type locality)	1219-9_1	258.68	30.71	18.24	2.64	1.17	3.05	2.54	6.38	7.74	10.33	5.74	5.87	6.86	5.64	9.01	9.99	5.55	6.12		6.54	7.82	9.06	6.7	5.32		6.62	5.71	7.12		8.47	12.85
Ramazzottius syraxi sp. nov.	Ecuador.1219 (type locality)	1219-22_1	416.12	35.1	20.71	2.76	1.17	3.53	3.2	7.9	10.15	12.66	7.22	7.76	9.31	7.6	10.78	12.22	9.35	8.37	9.53	8.12	10.69	14.03	9.81	7.82	8.72	8.04	6.82	8.52	7.55	10.51	17.29
Ramazzottius syraxi sp. nov.	Ecuador.1219 (type locality)	6
Ramazzottius syraxi sp. nov.	Ecuador.1219 (type locality)	7
Ramazzottius syraxi sp. nov.	Ecuador.1219 (type locality)	8
Ramazzottius syraxi sp. nov.	Ecuador.1219 (type locality)	9
Ramazzottius syraxi sp. nov.	Ecuador.1219 (type locality)	10
Ramazzottius syraxi sp. nov.	Ecuador.1219 (type locality)	11
Ramazzottius syraxi sp. nov.	Ecuador.1219 (type locality)	12
Ramazzottius syraxi sp. nov.	Ecuador.1219 (type locality)	13
Ramazzottius syraxi sp. nov.	Ecuador.1219 (type locality)	14
Ramazzottius syraxi sp. nov.	Ecuador.1219 (type locality)	15
Ramazzottius syraxi sp. nov.	Ecuador.1219 (type locality)	16
Ramazzottius syraxi sp. nov.	Ecuador.1219 (type locality)	17
Ramazzottius syraxi sp. nov.	Ecuador.1219 (type locality)	18
Ramazzottius syraxi sp. nov.	Ecuador.1219 (type locality)	19
Ramazzottius syraxi sp. nov.	Ecuador.1219 (type locality)	20
Ramazzottius syraxi sp. nov.	Ecuador.1219 (type locality)	21
Ramazzottius syraxi sp. nov.	Ecuador.1219 (type locality)	22
Ramazzottius syraxi sp. nov.	Ecuador.1219 (type locality)	23
Ramazzottius syraxi sp. nov.	Ecuador.1219 (type locality)	24
Ramazzottius syraxi sp. nov.	Ecuador.1219 (type locality)	25
Ramazzottius syraxi sp. nov.	Ecuador.1219 (type locality)	26
Ramazzottius syraxi sp. nov.	Ecuador.1219 (type locality)	27
Ramazzottius syraxi sp. nov.	Ecuador.1219 (type locality)	28
Ramazzottius syraxi sp. nov.	Ecuador.1219 (type locality)	29
Ramazzottius syraxi sp. nov.	Ecuador.1219 (type locality)	30

## Sheet: animals_stats (pt)
Species	Population	Individual	Body length	Stylet support insertion point	Buccal tube external width	Buccal tube internal width	Macroplacoid 1	Macroplacoid 2	Macroplacoid row	Claw 1 external base	Claw 1 external primary branch	Claw 1 external secondary branch	Claw 1 internal base	Claw 1 internal primary branch	Claw 1 internal secondary branch	Claw 2 external base	Claw 2 external primary branch	Claw 2 external secondary branch	Claw 2 internal base	Claw 2 internal primary branch	Claw 2 internal secondary branch	Claw 3 external base	Claw 3 external primary branch	Claw 3 external secondary branch	Claw 3 internal base	Claw 3 internal primary branch	Claw 3 internal secondary branch	Claw 4 anterior base	Claw 4 anterior primary branch	Claw 4 anterior secondary branch	Claw 4 posterior base	Claw 4 posterior primary branch	Claw 4 posterior secondary branch
Ramazzottius syraxi sp. nov.	Ecuador.1219 (type locality)	HOL_1219-13_1	1104.49	59.3671	8.5443	2.62658	8.41772	8.57595	20.443	26.7089	34.019	22.5949	16.7405	21.0127	20.6329	30.1266	35.5063	27.4051	20	23.7342	22.3101	28.8291	37.6899	25.3797	22.6266		18.6709	20.2215	22.943	21.7405	26.4873	43.1962	23.0063
Ramazzottius syraxi sp. nov.	Ecuador.1219 (type locality)	1219-4_1	1071.96	56.5789	7.75768	3.17982	9.64912	8.58004	21.1897	25.9594	33.1963	24.4518	22.4232		16.2829	29.3586	36.239	25.8772	22.3958		20.3673	23.9857	34.841	23.0811	19.3531		15.4331	17.6809	24.7807	16.7489	22.8618	46.7379	19.0789
Ramazzottius syraxi sp. nov.	Ecuador.1219 (type locality)	1219-4_2	800	57.0064	8.4793	3.42357	10.8678	9.15605	21.6561	16.879	28.9013		17.2771	22.3726	20.422	28.6624	32.4841	21.6959	20.3025	23.9252	18.0732	28.0653	32.4045	20.5812	19.6656	22.1736	18.551	16.2022	23.129	15.8439	24.4029	34.793
Ramazzottius syraxi sp. nov.	Ecuador.1219 (type locality)	1219-9_1	842.331	59.3943	8.59655	3.80983	9.93162	8.27092	20.775	25.2035	33.6373	18.691	19.1143	22.338	18.3654	29.339	32.5301	18.0723	19.9284		21.296	25.464	29.5018	21.817	17.3233		21.5565	18.5933	23.1846		27.5806	41.843
Ramazzottius syraxi sp. nov.	Ecuador.1219 (type locality)	1219-22_1	1185.53	59.0028	7.86325	3.33333	10.057	9.11681	22.5071	28.9174	36.0684	20.5698	22.1083	26.5242	21.6524	30.7123	34.8148	26.6382	23.8462	27.151	23.1339	30.4558	39.9715	27.9487	22.2792	24.8433	22.906	19.4302	24.2735	21.51	29.943	49.2593
Ramazzottius syraxi sp. nov.	Ecuador.1219 (type locality)	6
Ramazzottius syraxi sp. nov.	Ecuador.1219 (type locality)	7
Ramazzottius syraxi sp. nov.	Ecuador.1219 (type locality)	8
Ramazzottius syraxi sp. nov.	Ecuador.1219 (type locality)	9
Ramazzottius syraxi sp. nov.	Ecuador.1219 (type locality)	10
Ramazzottius syraxi sp. nov.	Ecuador.1219 (type locality)	11
Ramazzottius syraxi sp. nov.	Ecuador.1219 (type locality)	12
Ramazzottius syraxi sp. nov.	Ecuador.1219 (type locality)	13
Ramazzottius syraxi sp. nov.	Ecuador.1219 (type locality)	14
Ramazzottius syraxi sp. nov.	Ecuador.1219 (type locality)	15
Ramazzottius syraxi sp. nov.	Ecuador.1219 (type locality)	16
Ramazzottius syraxi sp. nov.	Ecuador.1219 (type locality)	17
Ramazzottius syraxi sp. nov.	Ecuador.1219 (type locality)	18
Ramazzottius syraxi sp. nov.	Ecuador.1219 (type locality)	19
Ramazzottius syraxi sp. nov.	Ecuador.1219 (type locality)	20
Ramazzottius syraxi sp. nov.	Ecuador.1219 (type locality)	21
Ramazzottius syraxi sp. nov.	Ecuador.1219 (type locality)	22
Ramazzottius syraxi sp. nov.	Ecuador.1219 (type locality)	23
Ramazzottius syraxi sp. nov.	Ecuador.1219 (type locality)	24
Ramazzottius syraxi sp. nov.	Ecuador.1219 (type locality)	25
Ramazzottius syraxi sp. nov.	Ecuador.1219 (type locality)	26
Ramazzottius syraxi sp. nov.	Ecuador.1219 (type locality)	27
Ramazzottius syraxi sp. nov.	Ecuador.1219 (type locality)	28
Ramazzottius syraxi sp. nov.	Ecuador.1219 (type locality)	29
Ramazzottius syraxi sp. nov.	Ecuador.1219 (type locality)	30

## Sheet: eggs_stats (μm)
Species	Population	Egg	Egg bare diameter	Egg full diameter	Process height	Process base width	Process base/height ratio	Terminal disc width	Inter-process distance	Number of processes on the egg circumference
Ramazzottius syraxi sp. nov.	Ecuador.1219 (type locality)	1
Ramazzottius syraxi sp. nov.	Ecuador.1219 (type locality)	2
Ramazzottius syraxi sp. nov.	Ecuador.1219 (type locality)	3
Ramazzottius syraxi sp. nov.	Ecuador.1219 (type locality)	4
Ramazzottius syraxi sp. nov.	Ecuador.1219 (type locality)	5
Ramazzottius syraxi sp. nov.	Ecuador.1219 (type locality)	6
Ramazzottius syraxi sp. nov.	Ecuador.1219 (type locality)	7
Ramazzottius syraxi sp. nov.	Ecuador.1219 (type locality)	8
Ramazzottius syraxi sp. nov.	Ecuador.1219 (type locality)	9
Ramazzottius syraxi sp. nov.	Ecuador.1219 (type locality)	10
Ramazzottius syraxi sp. nov.	Ecuador.1219 (type locality)	11
Ramazzottius syraxi sp. nov.	Ecuador.1219 (type locality)	12
Ramazzottius syraxi sp. nov.	Ecuador.1219 (type locality)	13
Ramazzottius syraxi sp. nov.	Ecuador.1219 (type locality)	14
Ramazzottius syraxi sp. nov.	Ecuador.1219 (type locality)	15
Ramazzottius syraxi sp. nov.	Ecuador.1219 (type locality)	16
Ramazzottius syraxi sp. nov.	Ecuador.1219 (type locality)	17
Ramazzottius syraxi sp. nov.	Ecuador.1219 (type locality)	18
Ramazzottius syraxi sp. nov.	Ecuador.1219 (type locality)	19
Ramazzottius syraxi sp. nov.	Ecuador.1219 (type locality)	20
Ramazzottius syraxi sp. nov.	Ecuador.1219 (type locality)	21
Ramazzottius syraxi sp. nov.	Ecuador.1219 (type locality)	22
Ramazzottius syraxi sp. nov.	Ecuador.1219 (type locality)	23
Ramazzottius syraxi sp. nov.	Ecuador.1219 (type locality)	24
Ramazzottius syraxi sp. nov.	Ecuador.1219 (type locality)	25
Ramazzottius syraxi sp. nov.	Ecuador.1219 (type locality)	26
Ramazzottius syraxi sp. nov.	Ecuador.1219 (type locality)	27
Ramazzottius syraxi sp. nov.	Ecuador.1219 (type locality)	28
Ramazzottius syraxi sp. nov.	Ecuador.1219 (type locality)	29
Ramazzottius syraxi sp. nov.	Ecuador.1219 (type locality)	30
