# Supplementary material for: Description of two new species and a new population of Mesobiotus cf. coronatus from Cotacachi-Cayapas National Park, Ecuador
Source: PLoS One. 2025 Jun 4;20(6):e0324518. doi: 10.1371/journal.pone.0324518 (PMC12136313; doi:10.1371/journal.pone.0324518)
Supplement: S4 Table — (XLSX) [file pone.0324518.s005.xlsx]

## Sheet: instructions
	INSTRUCTIONS and TERMS OF USE
	1	This is a morphometric template for species of the Tardigrada Order Parachela.
	2	The template caluclates the pt ratio and other relative measures only if all measurements required to calculate a ratio are provided (otherwise the ratio cell remains empty, meaning lack of data). The only numbers you need to enter are absolute measurements in micrometres [μm] in the sheet "individuals". If a structure is not measurable leave the cell empty (enetring zeros will mean that the trai…
	3	The "individuals" sheet automatically calculates basic statistics (number of measurements, range, mean and SD). The table with these statistics is placed after the last (30th) specimen. The summary table can be then copied and pasted directly to MS Word.
	4	If measurements are done on the type series, please enter the holotype in the first column (this way holotype data are automatically copied to the summary table at end of the sheet). If measurements are not done on the type series, you may delete the last two columns in the summary table. You may change specimen/slide names as desired.
	5	If a trait listed is not present in the species you are measuring, remove the entire row (highlight the row, right mouse click, choose "delete").
	6	Data from the sheet "individuals" are automatically copied to the four remaining "stats" sheets. Data in those sheets are arranged for statistical analyses in the majority of statistical software.
	7	If you want to see the formulas behind this template, press Ctrl+` (usually just before "1" on the keyboard). To return to the value view, press Ctrl+` again.
	8	This template can be freely used but each published use must be credited as Morphometric data were handled using the Parachela ver. 1.6 template available from the Tardigrada Register, www.tardigrada.net/register (Michalczyk & Kaczmarek 2013). The reference is: Michalczyk, Ł. & Kaczmarek, Ł. (2013) The Tardigrada Register: a comprehensive online data repository for tardigrade taxonomy. Journal of…
	9	Copyright by Łukasz Michalczyk. Enquires and suggestions: LM@tardigrada.net

## Sheet: general info
	Species		Ramazzottius syraxi sp. nov.
	Population		Ecuador.1132 (additional locality)

## Sheet: animals
	HOL(1)		1132-2_1		1132-3_1		1132-4_1		1132-4_2		6		7		8		9		10		11		12		13		14		15		16		17		18		19		20		21		22		23		24		25
CHARACTER	µm	pt	µm	pt	µm	pt	µm	pt	µm	pt	µm	pt	µm	pt	µm	pt	µm	pt	µm	pt	µm	pt	µm	pt	µm	pt	µm	pt	µm	pt	µm	pt	µm	pt	µm	pt	µm	pt	µm	pt	µm	pt	µm	pt	µm	pt	µm	pt	µm
Body length			273.88	1003.22	273.37	929.514	219.26	814.79	137.42	622.937
Buccopharyngeal tube
Buccal tube length		–	27.3	–	29.41	–	26.91	–	22.06	–		–		–		–		–		–		–		–		–		–		–		–		–		–		–		–		–		–		–		–
Stylet support insertion point			16.2	59.3407	17.2	58.4835	15.41	57.265	13.2	59.8368
Buccal tube external width			2.12	7.76557	2.16	7.34444	2.04	7.58082	1.82	8.25023
Buccal tube internal width			0.84	3.07692	0.89	3.02618	0.77	2.86139	0.83	3.76247
Placoid lengths
Macroplacoid 1			2.92	10.696	2.96	10.0646	2.7	10.0334	2.06	9.33817
Macroplacoid 2			2.4	8.79121	2.64	8.97654	2.34	8.69565	1.79	8.11423
Macroplacoid row			6.11	22.381	6.46	21.9653	5.46	20.2899	4.02	18.223
Claw 1 heights
External base					7.19	24.4475			4.87	22.0762
External primary branch
External secondary branch					7.38	25.0935			4.56	20.6709
Internal base			4.92	18.022	6.42	21.8293	4.44	16.4994	3.58	16.2285
Internal primary branch			6.08	22.2711	8.02	27.2696	5.5	20.4385	4.6	20.8522
Internal secondary branch			5.2	19.0476	5.17	17.5791	5.37	19.9554	3.96	17.951
Claw 2 heights
External base			7.54	27.619	8.96	30.4658			4.67	21.1695
External primary branch			9.85	36.0806	10.46	35.5661			6.62	30.0091
External secondary branch			6.1	22.3443	6.97	23.6994			4.61	20.8976
Internal base			5.13	18.7912	6.26	21.2853	4.15	15.4218	3.66	16.5911
Internal primary branch			6.53	23.9194	8.06	27.4056	5.76	21.4047	5	22.6655
Internal secondary branch			5.5	20.1465	6.63	22.5434	4.72	17.5399	4.11	18.631
Claw 3 heights
External base					8.62	29.3098	6.61	24.5634	5.15	23.3454
External primary branch					11.06	37.6063	9.22	34.2624	6.74	30.553
External secondary branch					6.61	22.4753	5.61	20.8473	4.17	18.903
Internal base			6.11	22.381	5.78	19.6532	4.53	16.8339	3.9	17.6791
Internal primary branch					7.61	25.8756	6.52	24.2289	4.58	20.7616
Internal secondary branch			4.58	16.7766	7.03	23.9034	5.21	19.3608	3.6	16.3191
Claw 4 lengths
Anterior base									4.45	20.1723
Anterior primary branch									5.5	24.932
Anterior secondary branch									3.84	17.4071
Posterior base									5.38	24.388
Posterior primary branch
Posterior secondary branch									4.22	19.1296
Eyes (0 = absent; 1 = present)			0		0		0		0
Cuticular pores (0/1)			0		0		0		0
Lunules I with teeth (0/1)			0		0		0		0
Lunules II with teeth (0/1)			0		0		0		0
Lunules III with teeth (0/1)			0		0		0		0
Lunules IV with teeth (0/1)			0		0		0		0
Granulation on legs I (0/1)			0		0		0		0
Granulation on legs II (0/1)			0		0		0		0
Granulation on legs III (0/1)			0		0		0		0
Granulation on legs IV (0/1)			0		0		0		0
[truncated: 83 more columns]

## Sheet: eggs
CHARACTER	1	2	3	4	5	6	7	8	9	10	11	12	13	14	15	16	17	18	19	20	21	22	23	24	25	26	27	28	29	30		CHARACTER	N	RANGE			MEAN	SD
Egg bare diameter																																Egg bare diameter	0		?		?	?
Egg full diameter																																Egg full diameter	0		?		?	?
Process height																																Process height	0		?		?	?
																																Process base width	0		?		?	?
																																Process base/height ratio	0		?		?	?
Process base width																																Terminal disc width	0		?		?	?
																																Inter-process distance	0		?		?	?
																																Number of processes on the egg circumference	0		?		?	?
Process base/height ratio
Terminal disc width
Inter-process distance
Number of processes on the egg circumference

## Sheet: animals_stats (μm)
Species	Population	Individual	Body length	Buccal tube length	Stylet support insertion point	Buccal tube external width	Buccal tube internal width	Macroplacoid 1	Macroplacoid 2	Macroplacoid row	Claw 1 external base	Claw 1 external primary branch	Claw 1 external secondary branch	Claw 1 internal base	Claw 1 internal primary branch	Claw 1 internal secondary branch	Claw 2 external base	Claw 2 external primary branch	Claw 2 external secondary branch	Claw 2 internal base	Claw 2 internal primary branch	Claw 2 internal secondary branch	Claw 3 external base	Claw 3 external primary branch	Claw 3 external secondary branch	Claw 3 internal base	Claw 3 internal primary branch	Claw 3 internal secondary branch	Claw 4 anterior base	Claw 4 anterior primary branch	Claw 4 anterior secondary branch	Claw 4 posterior base	Claw 4 posterior primary branch	Claw 4 posterior secondary branch
Ramazzottius syraxi sp. nov.	Ecuador.1132 (additional locality)	HOL(1)
Ramazzottius syraxi sp. nov.	Ecuador.1132 (additional locality)	1132-2_1	273.88	27.3	16.2	2.12	0.84	2.92	2.4	6.11				4.92	6.08	5.2	7.54	9.85	6.1	5.13	6.53	5.5				6.11		4.58
Ramazzottius syraxi sp. nov.	Ecuador.1132 (additional locality)	1132-3_1	273.37	29.41	17.2	2.16	0.89	2.96	2.64	6.46	7.19		7.38	6.42	8.02	5.17	8.96	10.46	6.97	6.26	8.06	6.63	8.62	11.06	6.61	5.78	7.61	7.03
Ramazzottius syraxi sp. nov.	Ecuador.1132 (additional locality)	1132-4_1	219.26	26.91	15.41	2.04	0.77	2.7	2.34	5.46				4.44	5.5	5.37				4.15	5.76	4.72	6.61	9.22	5.61	4.53	6.52	5.21
Ramazzottius syraxi sp. nov.	Ecuador.1132 (additional locality)	1132-4_2	137.42	22.06	13.2	1.82	0.83	2.06	1.79	4.02	4.87		4.56	3.58	4.6	3.96	4.67	6.62	4.61	3.66	5	4.11	5.15	6.74	4.17	3.9	4.58	3.6	4.45	5.5	3.84	5.38		4.22
Ramazzottius syraxi sp. nov.	Ecuador.1132 (additional locality)	6
Ramazzottius syraxi sp. nov.	Ecuador.1132 (additional locality)	7
Ramazzottius syraxi sp. nov.	Ecuador.1132 (additional locality)	8
Ramazzottius syraxi sp. nov.	Ecuador.1132 (additional locality)	9
Ramazzottius syraxi sp. nov.	Ecuador.1132 (additional locality)	10
Ramazzottius syraxi sp. nov.	Ecuador.1132 (additional locality)	11
Ramazzottius syraxi sp. nov.	Ecuador.1132 (additional locality)	12
Ramazzottius syraxi sp. nov.	Ecuador.1132 (additional locality)	13
Ramazzottius syraxi sp. nov.	Ecuador.1132 (additional locality)	14
Ramazzottius syraxi sp. nov.	Ecuador.1132 (additional locality)	15
Ramazzottius syraxi sp. nov.	Ecuador.1132 (additional locality)	16
Ramazzottius syraxi sp. nov.	Ecuador.1132 (additional locality)	17
Ramazzottius syraxi sp. nov.	Ecuador.1132 (additional locality)	18
Ramazzottius syraxi sp. nov.	Ecuador.1132 (additional locality)	19
Ramazzottius syraxi sp. nov.	Ecuador.1132 (additional locality)	20
Ramazzottius syraxi sp. nov.	Ecuador.1132 (additional locality)	21
Ramazzottius syraxi sp. nov.	Ecuador.1132 (additional locality)	22
Ramazzottius syraxi sp. nov.	Ecuador.1132 (additional locality)	23
Ramazzottius syraxi sp. nov.	Ecuador.1132 (additional locality)	24
Ramazzottius syraxi sp. nov.	Ecuador.1132 (additional locality)	25
Ramazzottius syraxi sp. nov.	Ecuador.1132 (additional locality)	26
Ramazzottius syraxi sp. nov.	Ecuador.1132 (additional locality)	27
Ramazzottius syraxi sp. nov.	Ecuador.1132 (additional locality)	28
Ramazzottius syraxi sp. nov.	Ecuador.1132 (additional locality)	29
Ramazzottius syraxi sp. nov.	Ecuador.1132 (additional locality)	30

## Sheet: animals_stats (pt)
Species	Population	Individual	Body length	Stylet support insertion point	Buccal tube external width	Buccal tube internal width	Macroplacoid 1	Macroplacoid 2	Macroplacoid row	Claw 1 external base	Claw 1 external primary branch	Claw 1 external secondary branch	Claw 1 internal base	Claw 1 internal primary branch	Claw 1 internal secondary branch	Claw 2 external base	Claw 2 external primary branch	Claw 2 external secondary branch	Claw 2 internal base	Claw 2 internal primary branch	Claw 2 internal secondary branch	Claw 3 external base	Claw 3 external primary branch	Claw 3 external secondary branch	Claw 3 internal base	Claw 3 internal primary branch	Claw 3 internal secondary branch	Claw 4 anterior base	Claw 4 anterior primary branch	Claw 4 anterior secondary branch	Claw 4 posterior base	Claw 4 posterior primary branch	Claw 4 posterior secondary branch
Ramazzottius syraxi sp. nov.	Ecuador.1132 (additional locality)	HOL(1)
Ramazzottius syraxi sp. nov.	Ecuador.1132 (additional locality)	1132-2_1	1003.22	59.3407	7.76557	3.07692	10.696	8.79121	22.381				18.022	22.2711	19.0476	27.619	36.0806	22.3443	18.7912	23.9194	20.1465				22.381		16.7766
Ramazzottius syraxi sp. nov.	Ecuador.1132 (additional locality)	1132-3_1	929.514	58.4835	7.34444	3.02618	10.0646	8.97654	21.9653	24.4475		25.0935	21.8293	27.2696	17.5791	30.4658	35.5661	23.6994	21.2853	27.4056	22.5434	29.3098	37.6063	22.4753	19.6532	25.8756	23.9034
Ramazzottius syraxi sp. nov.	Ecuador.1132 (additional locality)	1132-4_1	814.79	57.265	7.58082	2.86139	10.0334	8.69565	20.2899				16.4994	20.4385	19.9554				15.4218	21.4047	17.5399	24.5634	34.2624	20.8473	16.8339	24.2289	19.3608
Ramazzottius syraxi sp. nov.	Ecuador.1132 (additional locality)	1132-4_2	622.937	59.8368	8.25023	3.76247	9.33817	8.11423	18.223	22.0762		20.6709	16.2285	20.8522	17.951	21.1695	30.0091	20.8976	16.5911	22.6655	18.631	23.3454	30.553	18.903	17.6791	20.7616	16.3191	20.1723	24.932	17.4071	24.388		19.1296
Ramazzottius syraxi sp. nov.	Ecuador.1132 (additional locality)	6
Ramazzottius syraxi sp. nov.	Ecuador.1132 (additional locality)	7
Ramazzottius syraxi sp. nov.	Ecuador.1132 (additional locality)	8
Ramazzottius syraxi sp. nov.	Ecuador.1132 (additional locality)	9
Ramazzottius syraxi sp. nov.	Ecuador.1132 (additional locality)	10
Ramazzottius syraxi sp. nov.	Ecuador.1132 (additional locality)	11
Ramazzottius syraxi sp. nov.	Ecuador.1132 (additional locality)	12
Ramazzottius syraxi sp. nov.	Ecuador.1132 (additional locality)	13
Ramazzottius syraxi sp. nov.	Ecuador.1132 (additional locality)	14
Ramazzottius syraxi sp. nov.	Ecuador.1132 (additional locality)	15
Ramazzottius syraxi sp. nov.	Ecuador.1132 (additional locality)	16
Ramazzottius syraxi sp. nov.	Ecuador.1132 (additional locality)	17
Ramazzottius syraxi sp. nov.	Ecuador.1132 (additional locality)	18
Ramazzottius syraxi sp. nov.	Ecuador.1132 (additional locality)	19
Ramazzottius syraxi sp. nov.	Ecuador.1132 (additional locality)	20
Ramazzottius syraxi sp. nov.	Ecuador.1132 (additional locality)	21
Ramazzottius syraxi sp. nov.	Ecuador.1132 (additional locality)	22
Ramazzottius syraxi sp. nov.	Ecuador.1132 (additional locality)	23
Ramazzottius syraxi sp. nov.	Ecuador.1132 (additional locality)	24
Ramazzottius syraxi sp. nov.	Ecuador.1132 (additional locality)	25
Ramazzottius syraxi sp. nov.	Ecuador.1132 (additional locality)	26
Ramazzottius syraxi sp. nov.	Ecuador.1132 (additional locality)	27
Ramazzottius syraxi sp. nov.	Ecuador.1132 (additional locality)	28
Ramazzottius syraxi sp. nov.	Ecuador.1132 (additional locality)	29
Ramazzottius syraxi sp. nov.	Ecuador.1132 (additional locality)	30

## Sheet: eggs_stats (μm)
Species	Population	Egg	Egg bare diameter	Egg full diameter	Process height	Process base width	Process base/height ratio	Terminal disc width	Inter-process distance	Number of processes on the egg circumference
Ramazzottius syraxi sp. nov.	Ecuador.1132 (additional locality)	1
Ramazzottius syraxi sp. nov.	Ecuador.1132 (additional locality)	2
Ramazzottius syraxi sp. nov.	Ecuador.1132 (additional locality)	3
Ramazzottius syraxi sp. nov.	Ecuador.1132 (additional locality)	4
Ramazzottius syraxi sp. nov.	Ecuador.1132 (additional locality)	5
Ramazzottius syraxi sp. nov.	Ecuador.1132 (additional locality)	6
Ramazzottius syraxi sp. nov.	Ecuador.1132 (additional locality)	7
Ramazzottius syraxi sp. nov.	Ecuador.1132 (additional locality)	8
Ramazzottius syraxi sp. nov.	Ecuador.1132 (additional locality)	9
Ramazzottius syraxi sp. nov.	Ecuador.1132 (additional locality)	10
Ramazzottius syraxi sp. nov.	Ecuador.1132 (additional locality)	11
Ramazzottius syraxi sp. nov.	Ecuador.1132 (additional locality)	12
Ramazzottius syraxi sp. nov.	Ecuador.1132 (additional locality)	13
Ramazzottius syraxi sp. nov.	Ecuador.1132 (additional locality)	14
Ramazzottius syraxi sp. nov.	Ecuador.1132 (additional locality)	15
Ramazzottius syraxi sp. nov.	Ecuador.1132 (additional locality)	16
Ramazzottius syraxi sp. nov.	Ecuador.1132 (additional locality)	17
Ramazzottius syraxi sp. nov.	Ecuador.1132 (additional locality)	18
Ramazzottius syraxi sp. nov.	Ecuador.1132 (additional locality)	19
Ramazzottius syraxi sp. nov.	Ecuador.1132 (additional locality)	20
Ramazzottius syraxi sp. nov.	Ecuador.1132 (additional locality)	21
Ramazzottius syraxi sp. nov.	Ecuador.1132 (additional locality)	22
Ramazzottius syraxi sp. nov.	Ecuador.1132 (additional locality)	23
Ramazzottius syraxi sp. nov.	Ecuador.1132 (additional locality)	24
Ramazzottius syraxi sp. nov.	Ecuador.1132 (additional locality)	25
Ramazzottius syraxi sp. nov.	Ecuador.1132 (additional locality)	26
Ramazzottius syraxi sp. nov.	Ecuador.1132 (additional locality)	27
Ramazzottius syraxi sp. nov.	Ecuador.1132 (additional locality)	28
Ramazzottius syraxi sp. nov.	Ecuador.1132 (additional locality)	29
Ramazzottius syraxi sp. nov.	Ecuador.1132 (additional locality)	30
