# Supplementary material for: Description of two new species and a new population of Mesobiotus cf. coronatus from Cotacachi-Cayapas National Park, Ecuador
Source: PLoS One. 2025 Jun 4;20(6):e0324518. doi: 10.1371/journal.pone.0324518 (PMC12136313; doi:10.1371/journal.pone.0324518)
Supplement: S5 Table — (XLSX) [file pone.0324518.s006.xlsx]

## Sheet: Caption
S5 Table. Genetic distances for Macrobiotus sharopovi sp. nov. Estimates of Evolutionary Divergence between Sequences
The number of base substitutions per site from between sequences are shown. Analyses were conducted using the Maximum Composite Likelihood model [1]. This analysis involved 33 nucleotide sequences. All ambiguous positions were removed for each sequence pair (pairwise deletion option). There were a total of 1756 positions in the final dataset. Evolutionary analyses were conducted in MEGA11 [2]
1. Tamura K, Nei M, Kumar S. Prospects for inferring very large phylogenies by using the neighbor-joining method. P Natl Acad Sci USA. 2004; 101:11030–11035. https://doi.org/10.1073/pnas.0404206101
2. Tamura K, Stecher G, Kumar S. MEGA 11: Molecular Evolutionary Genetics Analysis Version 11. Mol Biol Evol. 2021; 38(7):3022–3027. https://doi.org/10.1093/molbev/msab120
Disclaimer: Although utmost care has been taken to ensure the correctness of the caption, the caption text is provided "as is" without any warranty of any kind. Authors advise the user to carefully check the caption prior to its use for any purpose and report any errors or problems to the authors immediately (www.megasoftware.net). In no event shall the authors and their employers be liable for a…

## Sheet: 18S
Macrobiotus sharopovi sp. nov. (our study) 1252.11
Macrobiotus paulinae Stec et al. 2015 [1] (GB: KT935502)	0.00926732
Macrobiotus polypiformis Roszkowska et al. 2017 [2] (GB: KX810008)	0.0168473	0.0225798
Macrobiotus shonaicus Stec et al. 2018a [3] (GB: MG757132)	0.00184286	0.00740923	0.014966
Macrobiotus papei Stec et al. 2018b [4] (GB: MH063881)	0.00369505	0.00928508	0.01688	0.00184636
Macrobiotus hannae Nowak & Stec 2018 [5] (GB: MH063922)	0.0206289	0.0301991	0.0303271	0.0225183	0.0205889
Macrobiotus noongaris Coughlan & Stec 2019 [6] (GB: MK737069)	0.00555662	0.0111705	0.0188039	0.00370209	0.00184636	0.0186694
Macrobiotus kamilae Coughlan & Stec 2019 [6] (GB: MK737070)	0.0130404	0.0149126	0.0188039	0.0111705	0.0130655	0.026407	0.0149703
Macrobiotus vladimiri Bertolani et al. 2011 [7]; Bertolani et al. 2023 [8] (GB: MN888375)	0.0187418	0.0282941	0.0284139	0.0206289	0.0187055	0.00555662	0.016792	0.0245054
Macrobiotus porfini Kuzdrowska et al. 2021 [9] (GB: MT241900)	0.00369505	0.00928508	0.01688	0.00184636	0	0.0205889	0.00184636	0.0130655	0.0187055
Macrobiotus crustulus Stec et al. 2020 [10] (GB: MT261912)	0.0263039	0.0359279	0.0400631	0.0282002	0.0262527	0.0167871	0.0243152	0.03607	0.0111277	0.0262527
Macrobiotus sottilei Pilato et al. 2012 [11]; Kiosya et al. 2021 [12] (GB: MW247178)	0.00369505	0.00928508	0.01688	0.00184636	0	0.0205889	0.00184636	0.0130655	0.0187055	0	0.0262527
Macrobiotus rybaki Vecchi & Stec 2021 [13] (GB: MW588028)	0.0264432	0.03612	0.0322873	0.0283497	0.0263914	0.0168196	0.0244433	0.0322969	0.0111491	0.0263914	0.0224549	0.0263914
Macrobiotus rybaki Vecchi & Stec 2021 [13] (GB: MW588029)	0.0264432	0.03612	0.0322873	0.0283497	0.0263914	0.0168196	0.0244433	0.0322969	0.0111491	0.0263914	0.0224549	0.0263914	0
Macrobiotus birendrai Kayastha et al. 2021 [14] (GB: MW680641)	0.0206289	0.0301991	0.0303271	0.0225183	0.0205889	0	0.0186694	0.026407	0.00555662	0.0205889	0.0167871	0.0205889	0.0168196	0.0168196
Macrobiotus sandrae Bertolani & Rebecchi 1993 [15]; Bertolani et al. 2011 [7]; Ben Marnissi et al. 2021 [16] (GB: MW695445)	0.0168571	0.0263914	0.026503	0.0187418	0.0168245	0.00741347	0.0149169	0.0226062	0.00184286	0.0168245	0.0129904	0.0168245	0.00928508	0.00928508	0.00741347
Macrobiotus sandrae Bertolani & Rebecchi 1993 [15]; Bertolani et al. 2011 [7]; Ben Marnissi et al. 2021 [16] (GB: MW695446)	0.0187418	0.0282941	0.0284139	0.0206289	0.0187055	0.00555662	0.016792	0.0245054	0	0.0187055	0.0111277	0.0187055	0.0111491	0.0111491	0.00555662	0.00184286
Macrobiotus azzunae Ben Marnissi et al. 2021 [16] (GB: MW695447)	0.0168571	0.0263914	0.026503	0.0187418	0.0168245	0.00741347	0.0149169	0.0226062	0.00184286	0.0168245	0.0129904	0.0168245	0.00928508	0.00928508	0.00741347	0	0.00184286
Macrobiotus azzunae Ben Marnissi et al. 2021 [16] (GB: MW695448)	0.0168571	0.0263914	0.026503	0.0187418	0.0168245	0.00741347	0.0149169	0.0226062	0.00184286	0.0168245	0.0129904	0.0168245	0.00928508	0.00928508	0.00741347	0	0.00184286	0
Macrobiotus naginae Vecchi et al. 2022 [17] (GB: OK663219)	0.026451	0.0361307	0.0322969	0.0283581	0.0263992	0.0168898	0.0283581	0.0323065	0.0150037	0.0263992	0.0264432	0.0263992	0.0187418	0.0187418	0.0168898	0.0168898	0.0150037	0.0168898	0.0168898
Macrobiotus naginae Vecchi et al. 2022 [17] (GB: OK663220)	0.026451	0.0361307	0.0322969	0.0283581	0.0263992	0.0168898	0.0283581	0.0323065	0.0150037	0.0263992	0.0264432	0.0263992	0.0187418	0.0187418	0.0168898	0.0168898	0.0150037	0.0168898	0.0168898	0
Macrobiotus naginae Vecchi et al. 2022 [17] (GB: OK663221)	0.0225117	0.0244839	0.0342078	0.0244028	0.0263476	0.0263476	0.0244028	0.0302585	0.0205829	0.0263476	0.0300811	0.0263476	0.0282858	0.0282858	0.0263476	0.0187001	0.0205829	0.0187001	0.0187001	0.0362133	0.0362133
Macrobiotus naginae Vecchi et al. 2022 [17] (GB: OK663222)	0.0225117	0.0244839	0.0342078	0.0244028	0.0263476	0.0263476	0.0244028	0.0302585	0.0205829	0.0263476	0.0300811	0.0263476	0.0282858	0.0282858	0.0263476	0.0187001	0.0205829	0.0187001	0.0187001	0.0362133	0.0362133	0
Macrobiotus cf. sapiens Vecchi et al. 2022 [17] (GB: OK663226)	0.00555662	0.0111705	0.0188039	0.00370209	0.00184636	0.0206289	0.00370209	0.0149703	0.0187418	0.00184636	0.0263039	0.00184636	0.0264432	0.0264432	0.0206289	0.0168571	0.0187418	0.0168571	0.0168571	0.026451	0.026451	0.0263992	0.0263992
Macrobiotus kyoukenus Cesari et al. 2022 [18] (GB: ON818312)	0.00554446	0.0111459	0.0187618	0.00369399	0.00555503	0.0263476	0.00742554	0.0149371	0.0244504	0.00555503	0.0320529	0.00555503	0.0283025	0.0283025	0.0263476	0.0225556	0.0244504	0.0225556	0.0225556	0.0283108	0.0283108	0.0282388	0.0282388	0.00742554
Macrobiotus kyoukenus Cesari et al. 2022 [18] (GB: ON818314)	0.00554446	0.0111459	0.0187618	0.00369399	0.00555503	0.0263476	0.00742554	0.0149371	0.0244504	0.00555503	0.0320529	0.00555503	0.0283025	0.0283025	0.0263476	0.0225556	0.0244504	0.0225556	0.0225556	0.0283108	0.0283108	0.0282388	0.0282388	0.00742554	0
Macrobiotus kyoukenus Cesari et al. 2022 [18] (GB: ON818315)	0.00554446	0.0111459	0.0187618	0.00369399	0.00555503	0.0263476	0.00742554	0.0149371	0.0244504	0.00555503	0.0320529	0.00555503	0.0283025	0.0283025	0.0263476	0.0225556	0.0244504	0.0225556	0.0225556	0.0283108	0.0283108	0.0282388	0.0282388	0.00742554	0	0
Macrobiotus kyoukenus Cesari et al. 2022 [18] (GB: ON818316)	0.00554446	0.0111459	0.0187618	0.00369399	0.00555503	0.0263476	0.00742554	0.0149371	0.0244504	0.00555503	0.0320529	0.00555503	0.0283025	0.0283025	0.0263476	0.0225556	0.0244504	0.0225556	0.0225556	0.0283108	0.0283108	0.0282388	0.0282388	0.00742554	0	0	0
Macrobiotus rebecchii Stec 2022 [19] (GB: OP479887)	0.0206289	0.0301991	0.0303271	0.0225183	0.0205889	0	0.0186694	0.026407	0.00555662	0.0205889	0.0167871	0.0205889	0.0168196	0.0168196	0	0.00741347	0.00555662	0.00741347	0.00741347	0.0168898	0.0168898	0.0263476	0.0263476	0.0206289	0.0263476	0.0263476	0.0263476	0.0263476
Macrobiotus rebecchii Stec 2022 [19] (GB: OP479888)	0.0206289	0.0301991	0.0303271	0.0225183	0.0205889	0	0.0186694	0.026407	0.00555662	0.0205889	0.0167871	0.0205889	0.0168196	0.0168196	0	0.00741347	0.00555662	0.00741347	0.00741347	0.0168898	0.0168898	0.0263476	0.0263476	0.0206289	0.0263476	0.0263476	0.0263476	0.0263476	0
Macrobiotus hufelandi Schultze 1834 [20]; Bertolani et al. 2011 [7]; Bertolani et al. 2023 [8] (GB: OP596302)	0.0225117	0.0244839	0.0342078	0.0244028	0.0263476	0.0263476	0.0244028	0.0302585	0.0205829	0.0263476	0.0300811	0.0263476	0.0282858	0.0282858	0.0263476	0.0187001	0.0205829	0.0187001	0.0187001	0.0362133	0.0362133	0	0	0.0263992	0.0282388	0.0282388	0.0282388	0.0282388	0.0263476	0.0263476
Macrobiotus cf. hufelandi Bertolani et al. 2011 [7]; Bertolani et al. 2023 [8] (GB: OP596303)	0.0225117	0.0244839	0.0342078	0.0244028	0.0263476	0.0263476	0.0244028	0.0302585	0.0205829	0.0263476	0.0300811	0.0263476	0.0282858	0.0282858	0.0263476	0.0187001	0.0205829	0.0187001	0.0187001	0.0362133	0.0362133	0	0	0.0263992	0.0282388	0.0282388	0.0282388	0.0282388	0.0263476	0.0263476	0
Macrobiotus cf. hufelandi Bertolani et al. 2011 [7]; Bertolani et al. 2023 [8] (GB: OP596304)	0.0225117	0.0244839	0.0342078	0.0244028	0.0263476	0.0263476	0.0244028	0.0302585	0.0205829	0.0263476	0.0300811	0.0263476	0.0282858	0.0282858	0.0263476	0.0187001	0.0205829	0.0187001	0.0187001	0.0362133	0.0362133	0	0	0.0263992	0.0282388	0.0282388	0.0282388	0.0282388	0.0263476	0.0263476	0	0
1. Stec D, Smolak R, Kaczmarek Ł, Michalczyk Ł. An integrative description of Macrobiotus paulinae sp. nov. (Tardigrada: Eutardigrada: Macrobiotidae: hufelandi group) from Kenya. Zootaxa. 2015; 4052(5):501–526. https://doi.org/10.11646/zootaxa.4052.5.1
2. Roszkowska M, Ostrowska M, Stec D, Janko K, Kaczmarek Ł. Macrobiotus polypiformis sp. nov., a new tardigrade (Macrobiotidae; hufelandi group) from the Ecuadorian Pacific coast, with remarks on the claw abnormalities in eutardigrades. Eur J Taxon. 2017; 327: 1–19. https://doi.org/10.5852/ejt.2017.327
3. Stec D, Arakawa K, Michalczyk Ł. An integrative description of Macrobiotus shonaicus sp. nov. (Tardigrada: Macrobiotidae) from Japan with notes on its phylogenetic position within the hufelandi group. PLoS ONE. 2018; 13(2):p.e0192210. https://doi.org/10.1371/journal.pone.0192210
4. Stec D, Kristensen RM, Michalczyk Ł. Integrative taxonomy identifies Macrobiotus papei, a new tardigrade species of the Macrobiotus hufelandi complex (Eutardigrada: Macrobiotidae) from the Udzungwa Mountains National Park (Tanzania). Zootaxa. 2018; 4446(2):273–291. https://doi.org/10.11646/zootaxa.4446.2.7
5. Nowak B, Stec D. An integrative description of Macrobiotus hannae sp. nov. (Tardigrada: Eutardigrada: Macrobiotidae: hufelandi group) from Poland. Turk J Zool. 2018; 42(3):269–286. https://doi.org/10.3906/zoo-1712-31
6. Coughlan K, Stec D. Two new species of the Macrobiotus hufelandi complex (Tardigrada: Eutardigrada: Macrobiotidae) from Australia and India, with notes on their phylogenetic position. Eur J Taxon. 2019; 573:1–38. https://doi.org/10.5852/ejt.2019.573
7. Bertolani R, Rebecchi L, Giovannini I, Cesari M. DNA barcoding and integrative taxonomy of Macrobiotus hufelandi C.A.S. Schultze 1834, the first tardigrade species to be described, and some related species. Zootaxa. 2011; 2997:19–36. https://doi.org/10.11646/zootaxa.2997.1.2
8. Bertolani R, Cesari M, Giovannini I, Rebecchi L, Guidetti R, Kaczmarek Ł, Pilato G. The Macrobiotus persimilis-polonicus complex (Eutardigrada, Macrobiotidae), another example of problematic species identification, with the description of four new species. Org Divers Evol. 2023; 23:329–368. https://doi.org/10.1007/s13127-022-00599-z
9. Kuzdrowska KA, Mioduchowska M, Gawlak M, Bartylak T, Kepel A, Kepel M, Kaczmarek Ł. Integrative description of Macrobiotus porifini sp. nov. (Macrobiotidae) from Madagascar and its phylogenetic position within the hufelandi group. Eur Zool J. 2021; 88(1):375–389. https://doi.org/10.1080/24750263.2021.1883752
10. Stec D, Dudziak M, Michalczyk Ł. Integrative descriptions of two new Macrobiotidae species (Tardigrada: Eutardigrada: Macrobiotoidea) from French Guiana and Malaysian Borneo. Zool Stud. 2020; 59:23. https://doi.org/10.6620/ZS.2020.59-23
11. Pilato G, Kiosya Y, Lisi O, Sabella G. New records of Eutardigrada from Belarus with the description of three new species. Zootaxa. 2012; 3179:39–60. https://doi.org/10.11646/zootaxa.3179.1.2.
12. Kiosya Y, Pogwizd J, Matsko Y, Vecchi M, Stec D. Phylogenetic position of two Macrobiotus species with a revisional note on Macrobiotus sottilei Pilato, Kiosya, Lisi & Sabella, 2012 (Tardigrada: Eutardigrada: Macrobiotidae). Zootaxa. 2021; 4933(1):113–135. https://doi.org/10.11646/zootaxa.4933.1.5
13. Vecchi M, Stec D. Integrative descriptions of two new Macrobiotus species (Tardigrada, Eutardigrada, Macrobiotidae) from Mississippi (USA) and Crete (Greece). Zoosyst Evol. 2021; 97(1):281–306. https://doi.org/10.3897/zse.97.65280
14. Kayastha P, Roszkowska M, Mioduchowska M, Gawlak M, Kaczmarek Ł. Integrative description of two new tardigrade species along with new records of Mesobiotus skorackii Kaczmarek et al. 2018 from Canada. Diversity. 2021; 13(8):394. https://doi.org/10.3390/d13080394
15. Bertolani R, Rebecchi L. A revision of the Macrobiotus hufelandi group (Tardigrada, Macrobitidae), with some observations on taxonomic characters of eutardigrades. Zool Scr. 1993; 22:127–152. https://doi.org/10.1111/j.1463-6409.1993.tb00347.x
16. Ben Marnissi J, Cesari M, Rebecchi L, Bertolani R. Integrative description of a new Tunisian tardigrade species, Macrobiotus azzunae sp. nov. (Eutardigrada, Macrobiotidae, hufelandi group). Eur J Taxon. 758(1): 122–146. https://doi.org/10.5852/ejt.2021.758.1429
17. Vecchi M, Stec D, Tommi V, Ryndov S, Chartrain J, Calhim S. Macrobiotus naginae sp. nov., a new xerophilous tardigrade species from Rokua sand dunes (Finland). Zool Stud. 2022; 61(22):1–15. https://doi.org/10.1071/IS15033
18. Cesari M, Giovannini I, Altiero T, Guidetti R, Cornette R, Kikawada T, Rebecchi L. Resistance to extreme stresses by a newly discovered Japanese tardigrade species, Macrobiotus kyoukenus (Eutardigrada, Macrobiotidae). Insects. 2022; 13(7):634. https://doi.org/10.3390/insects13070634
19. Stec D. Macrobiotus rebecchii sp. nov.: a new limno-terrestrial and hermaphroditic tardigrade from Kyrgyzstan. Animals. 2022; 12(21):2906. https://doi.org/10.3390/ani12212906
20. Schultze CAS. Macrobiotus hufelandii, animal e crustaceorum classe novum, reviviscendi post diuturnam asphyxiam et ariditatem potens. Berolini, Apud Carolum Curths. 1834; 1–7. German.

## Sheet: 28S
Macrobiotus sharopovi sp. nov. (our study) 1252.14
Macrobiotus paulinae Stec et al. 2015 [1] (GB: KT935501)	0.0408696
Macrobiotus polypiformis Roszkowska et al. 2017 [2] (GB: KX810009)	0.0262094	0.0482232
Macrobiotus shonaicus Stec et al. 2018a [3] (GB: MG757133)	0.0382866	0.0334582	0.0560077
Macrobiotus papei Stec et al. 2018b [4] (GB: MH063880)	0.0457945	0.0409224	0.0637788	0.0116583
Macrobiotus hannae Nowak & Stec 2018 [5] (GB: MH063924)	0.0687125	0.0533198	0.0817115	0.0659701	0.0634459
Macrobiotus noongaris Coughlan & Stec 2019 [6] (GB: MK737063)	0.0381732	0.0285213	0.0558373	0.0187774	0.0164636	0.0605326
Macrobiotus kamilae Coughlan & Stec 2019 [6] (GB: MK737064)	0.0383514	0.0236776	0.0432907	0.0384659	0.0360155	0.0559109	0.0334719
Macrobiotus vladimiri Bertolani et al. 2011 [7]; Bertolani et al. 2023 [8] (GB: MN888360)	0.0849125	0.06395	0.0956444	0.0663788	0.063838	0.0189099	0.0611152	0.0640624
Macrobiotus porfini Kuzdrowska et al. 2021 [8] (GB: MT241897)	0.0558881	0.0434414	0.0661738	0.0309893	0.0384164	0.0607977	0.0259918	0.0485588	0.0613856
Macrobiotus porfini Kuzdrowska et al. 2021 [8] (GB: MT241898)	0.0558881	0.0434414	0.0661738	0.0309893	0.0384164	0.0607977	0.0259918	0.0485588	0.0613856	0
Macrobiotus porfini Kuzdrowska et al. 2021 [8] (GB: MT241899)	0.0558881	0.0434414	0.0661738	0.0309893	0.0384164	0.0607977	0.0259918	0.0485588	0.0613856	0	0
Macrobiotus crustulus Stec et al. 2020 [9] (GB: MT261903)	0.0824903	0.0720853	0.0963047	0.0716351	0.0690758	0.0384501	0.0688614	0.0670575	0.0333036	0.0614109	0.0614109	0.0614109
Macrobiotus sottilei Pilato et al. 2012 [10]; Kiosya et al. 2021 [11] (GB: MW247175)	0.0433674	0.0336006	0.0613036	0.00935297	0.016484	0.0662625	0.0188551	0.038631	0.0720555	0.0311206	0.0311206	0.0311206	0.0773961
Macrobiotus rybaki Vecchi & Stec 2021 [12] (GB: MW588034)	0.0875229	0.0664955	0.0982878	0.0689259	0.0663788	0.0213007	0.0636414	0.0666126	0.00231251	0.0639237	0.0639237	0.0639237	0.0308856	0.0746374
Macrobiotus rybaki Vecchi & Stec 2021 [12] (GB: MW588035)	0.0875229	0.0664955	0.0982878	0.0689259	0.0663788	0.0213007	0.0636414	0.0666126	0.00231251	0.0639237	0.0639237	0.0639237	0.0308856	0.0746374	0
Macrobiotus birendrai Kayastha et al. 2021 [13] (GB: MW680644)	0.0738087	0.0533198	0.0868844	0.0710369	0.0685004	0.0046308	0.0605326	0.0559109	0.0189099	0.0607977	0.0607977	0.0607977	0.0360007	0.0713536	0.016525	0.016525
Macrobiotus naginae Vecchi et al. 2022 [14] (GB: OK663230)	0.101224	0.0718594	0.109328	0.0743017	0.0714794	0.0458133	0.0740696	0.0798868	0.0410621	0.0637526	0.0637526	0.0637526	0.0586732	0.0801076	0.0435336	0.0435336	0.0458133
Macrobiotus naginae Vecchi et al. 2022 [14] (GB: OK663231)	0.101224	0.0718594	0.109328	0.0743017	0.0714794	0.0458133	0.0740696	0.0798868	0.0410621	0.0637526	0.0637526	0.0637526	0.0586732	0.0801076	0.0435336	0.0435336	0.0458133	0
Macrobiotus naginae Vecchi et al. 2022 [14] (GB: OK663232)	0.0790699	0.0584164	0.0922477	0.0660853	0.0635565	0.0140419	0.0556453	0.061034	0.00935297	0.0558881	0.0558881	0.0558881	0.0384501	0.0663788	0.00700586	0.00700586	0.00933773	0.0460904	0.0460904
Macrobiotus naginae Vecchi et al. 2022 [14] (GB: OK663233)	0.0790699	0.0584164	0.0922477	0.0660853	0.0635565	0.0140419	0.0556453	0.061034	0.00935297	0.0558881	0.0558881	0.0558881	0.0384501	0.0663788	0.00700586	0.00700586	0.00933773	0.0460904	0.0460904	0
Macrobiotus cf. sapiens Vecchi et al. 2022 [14] (GB: OK663237)	0.0432377	0.033501	0.0611152	0.0140247	0.0117108	0.0660582	0.00935297	0.0336144	0.0667026	0.0310287	0.0310287	0.0310287	0.0745662	0.00931116	0.069263	0.069263	0.0660582	0.0798538	0.0798538	0.0611152	0.0611152
1. Stec D, Smolak R, Kaczmarek Ł, Michalczyk Ł. An integrative description of Macrobiotus paulinae sp. nov. (Tardigrada: Eutardigrada: Macrobiotidae: hufelandi group) from Kenya. Zootaxa. 2015; 4052(5):501–526. https://doi.org/10.11646/zootaxa.4052.5.1
2. Roszkowska M, Ostrowska M, Stec D, Janko K, Kaczmarek Ł. Macrobiotus polypiformis sp. nov., a new tardigrade (Macrobiotidae; hufelandi group) from the Ecuadorian Pacific coast, with remarks on the claw abnormalities in eutardigrades. Eur J Taxon. 2017; 327: 1–19. https://doi.org/10.5852/ejt.2017.327
3. Stec D, Arakawa K, Michalczyk Ł. An integrative description of Macrobiotus shonaicus sp. nov. (Tardigrada: Macrobiotidae) from Japan with notes on its phylogenetic position within the hufelandi group. PLoS ONE. 2018a; 13(2):p.e0192210. https://doi.org/10.1371/journal.pone.0192210
4. Stec D, Kristensen RM, Michalczyk Ł. Integrative taxonomy identifies Macrobiotus papei, a new tardigrade species of the Macrobiotus hufelandi complex (Eutardigrada: Macrobiotidae) from the Udzungwa Mountains National Park (Tanzania). Zootaxa. 2018b; 4446(2):273–291. https://doi.org/10.11646/zootaxa.4446.2.7
5. Nowak B, Stec D. An integrative description of Macrobiotus hannae sp. nov. (Tardigrada: Eutardigrada: Macrobiotidae: hufelandi group) from Poland. Turk J Zool. 2018; 42(3):269–286. https://doi.org/10.3906/zoo-1712-31
6. Coughlan K, Stec D. Two new species of the Macrobiotus hufelandi complex (Tardigrada: Eutardigrada: Macrobiotidae) from Australia and India, with notes on their phylogenetic position. Eur J Taxon. 2019; 573:1–38. https://doi.org/10.5852/ejt.2019.573
7. Bertolani R, Rebecchi L, Giovannini I, Cesari M. DNA barcoding and integrative taxonomy of Macrobiotus hufelandi C.A.S. Schultze 1834, the first tardigrade species to be described, and some related species. Zootaxa. 2011; 2997:19–36. https://doi.org/10.11646/zootaxa.2997.1.2
8. Kuzdrowska KA, Mioduchowska M, Gawlak M, Bartylak T, Kepel A, Kepel M, Kaczmarek Ł. Integrative description of Macrobiotus porifini sp. nov. (Macrobiotidae) from Madagascar and its phylogenetic position within the hufelandi group. Eur Zool J. 2021; 88(1):375–389. https://doi.org/10.1080/24750263.2021.1883752
9. Stec D, Dudziak M, Michalczyk Ł. Integrative descriptions of two new Macrobiotidae species (Tardigrada: Eutardigrada: Macrobiotoidea) from French Guiana and Malaysian Borneo. Zool Stud. 2020; 59:23. https://doi.org/10.6620/ZS.2020.59-23
10. Pilato G, Kiosya Y, Lisi O, Sabella G. New records of Eutardigrada from Belarus with the description of three new species. Zootaxa. 2012; 3179:39–60. https://doi.org/10.11646/zootaxa.3179.1.2.
11. Kiosya Y, Pogwizd J, Matsko Y, Vecchi M, Stec D. Phylogenetic position of two Macrobiotus species with a revisional note on Macrobiotus sottilei Pilato, Kiosya, Lisi & Sabella, 2012 (Tardigrada: Eutardigrada: Macrobiotidae). Zootaxa. 2021; 4933(1):113–135. https://doi.org/10.11646/zootaxa.4933.1.5
12. Vecchi M, Stec D. Integrative descriptions of two new Macrobiotus species (Tardigrada, Eutardigrada, Macrobiotidae) from Mississippi (USA) and Crete (Greece). Zoosyst Evol. 2021; 97(1):281–306. https://doi.org/10.3897/zse.97.65280
13. Kayastha P, Roszkowska M, Mioduchowska M, Gawlak M, Kaczmarek Ł. Integrative description of two new tardigrade species along with new records of Mesobiotus skorackii Kaczmarek et al. 2018 from Canada. Diversity. 2021; 13(8):394. https://doi.org/10.3390/d13080394
14. Vecchi M, Stec D, Tommi V, Ryndov S, Chartrain J, Calhim S. Macrobiotus naginae sp. nov., a new xerophilous tardigrade species from Rokua sand dunes (Finland). Zool Stud. 2022; 61(22):1–15. https://doi.org/10.1071/IS15033

## Sheet: COI
Macrobiotus sharopovi sp. nov. (our study) 1252.11
Macrobiotus sandrae Bertolani & Rebecchi 1993 [1]; Bertolani et al. 2011 [2]; Ben Marnissi et al. 2021 [3] (GB: HQ876573)	0.234401
Macrobiotus azzunae Ben Marnissi et al. 2021 [3] (GB: MW698697)	0.231933	0.0643087
Macrobiotus azzunae Ben Marnissi et al. 2021 [3] (GB: MW698698)	0.231933	0.0643087	0
Macrobiotus vladimiri Bertolani et al. 2011 [2]; Bertolani et al. 2023 [4] (GB: MN888327)	0.25042	0.181672	0.179487	0.179487
Macrobiotus rybaki Vecchi & Stec 2021 [5] (GB: MW593931)	0.23987	0.180064	0.185897	0.185897	0.190252
Macrobiotus rybaki Vecchi & Stec 2021 [5] (GB: MW593932)	0.23987	0.180064	0.185897	0.185897	0.190252	0
Macrobiotus hufelandi Schultze 1834 [6]; Bertolani et al. 2011 [2]; Bertolani et al. 2023 [4] (GB: HQ876586)	0.242017	0.186495	0.185897	0.185897	0.209936	0.192308	0.192308
Macrobiotus naginae Vecchi et al. 2022 [7] (GB: OK662992)	0.239583	0.179104	0.181818	0.181818	0.203883	0.188006	0.188006	0.00661157
Macrobiotus naginae Vecchi et al. 2022 [7] (GB: OK662993)	0.241135	0.175532	0.181979	0.181979	0.206714	0.181979	0.181979	0.00883392	0.00176991
Macrobiotus cf. hufelandi Bertolani et al. 2011 [2]; Bertolani et al. 2023 [4] (GB: HQ876590)	0.236975	0.188103	0.198718	0.198718	0.217949	0.192308	0.192308	0.0608974	0.0661157	0.0706714
Macrobiotus cf. hufelandi Bertolani et al. 2011 [2]; Bertolani et al. 2023 [4] (GB: HQ876591)	0.236975	0.188103	0.198718	0.198718	0.217949	0.192308	0.192308	0.0608974	0.0661157	0.0706714	0
Macrobiotus hannae Nowak & Stec 2018 [7] (GB: MH057764)	0.228896	0.184887	0.195513	0.195513	0.216981	0.194825	0.194825	0.18109	0.179903	0.174912	0.184295	0.184295
Macrobiotus rebecchii Stec 2022 [8] (GB: OP477442)	0.280389	0.221865	0.245192	0.245192	0.256289	0.217325	0.217325	0.233974	0.230146	0.219081	0.248397	0.248397	0.171994
Macrobiotus rebecchii Stec 2022 [8] (GB: OP477443)	0.280389	0.221865	0.245192	0.245192	0.256289	0.217325	0.217325	0.233974	0.230146	0.219081	0.248397	0.248397	0.171994	0
Macrobiotus birendrai Kayastha et al. 2021 [9] (GB: MW656266)	0.22031	0.206271	0.208882	0.208882	0.203947	0.184211	0.184211	0.184211	0.184385	0.184071	0.184211	0.184211	0.1875	0.231908	0.231908
Macrobiotus porfini Kuzdrowska et al. 2021 [10] (GB: MT246659)	0.225	0.217042	0.219551	0.219551	0.222047	0.260937	0.260937	0.224359	0.217532	0.219081	0.233974	0.233974	0.239063	0.276563	0.276563	0.238487
Macrobiotus porfini Kuzdrowska et al. 2021 [10] (GB: MT241960)	0.20777	0.203554	0.199678	0.199678	0.226266	0.243671	0.243671	0.217391	0.215909	0.212014	0.225443	0.225443	0.22943	0.268987	0.268987	0.238487	0.0743671
Macrobiotus porfini Kuzdrowska et al. 2021 [10] (GB: MT241961)	0.213445	0.202572	0.208333	0.208333	0.226772	0.250394	0.250394	0.222756	0.219156	0.215548	0.224359	0.224359	0.231496	0.275591	0.275591	0.238487	0.0771654	0.0174051
Macrobiotus paulinae Stec et al. 2015 [11] (GB: KT951668)	0.179357	0.20517	0.214516	0.214516	0.239437	0.231013	0.231013	0.229032	0.228525	0.237168	0.245161	0.245161	0.232595	0.261076	0.261076	0.235585	0.223455	0.215531	0.217116
Macrobiotus cf. sapiens Vecchi et al. 2022 [7] (GB: OK662997)	0.183784	0.224231	0.234234	0.234234	0.223423	0.223423	0.223423	0.21982	0.218412	0.215328	0.228829	0.228829	0.207207	0.272072	0.272072	0.222022	0.227027	0.223423	0.225225	0.220217
Macrobiotus noongaris Coughlan & Stec 2019 [12] (GB: MK737919)	0.218801	0.236334	0.238782	0.238782	0.238994	0.237082	0.237082	0.219551	0.218801	0.219081	0.237179	0.237179	0.229833	0.258359	0.258359	0.222039	0.232812	0.226266	0.228346	0.213608	0.196396
Macrobiotus kamilae Coughlan & Stec 2019 [12] (GB: MK737920)	0.199352	0.244373	0.235577	0.235577	0.235849	0.235562	0.235562	0.235577	0.226904	0.226148	0.235577	0.235577	0.216134	0.267477	0.267477	0.243421	0.2375	0.226266	0.234646	0.212025	0.203604	0.226444
Macrobiotus kamilae Coughlan & Stec 2019 [12] (GB: MK737921)	0.200972	0.244373	0.235577	0.235577	0.237421	0.235562	0.235562	0.237179	0.228525	0.227915	0.237179	0.237179	0.216134	0.267477	0.267477	0.243421	0.2375	0.226266	0.234646	0.212025	0.205405	0.227964	0.00151976
Macrobiotus polypiformis Roszkowska et al. 2017 [13] (GB: KX810011)	0.199352	0.234727	0.246795	0.246795	0.238994	0.237082	0.237082	0.232372	0.228525	0.231449	0.241987	0.241987	0.240487	0.265957	0.265957	0.243421	0.209375	0.212025	0.212598	0.202532	0.201802	0.212766	0.208207	0.208207
Macrobiotus polypiformis Roszkowska et al. 2017 [13] (GB: KX810012)	0.205835	0.234727	0.24359	0.24359	0.245283	0.241641	0.241641	0.229167	0.223663	0.226148	0.24359	0.24359	0.251142	0.273556	0.273556	0.233553	0.209375	0.213608	0.214173	0.207278	0.207207	0.218845	0.209726	0.209726	0.0303951
Macrobiotus shonaicus Stec et al. 2018a [14] (GB: MG757136)	0.210697	0.23955	0.24359	0.24359	0.246855	0.238602	0.238602	0.241987	0.233387	0.234982	0.25641	0.25641	0.243531	0.278116	0.278116	0.233553	0.214062	0.210443	0.218898	0.219937	0.194595	0.203647	0.223404	0.223404	0.196049	0.200608
Macrobiotus shonaicus Stec et al. 2018a [14] (GB: MG757137)	0.210697	0.236334	0.241987	0.241987	0.246855	0.241641	0.241641	0.24359	0.235008	0.236749	0.258013	0.258013	0.242009	0.281155	0.281155	0.233553	0.2125	0.205696	0.217323	0.221519	0.194595	0.208207	0.224924	0.224924	0.200608	0.202128	0.0121581
Macrobiotus sottilei Pilato et al. 2012 [15]; Kiosya et al. 2021 [16] (GB: MW246133)	0.191248	0.229904	0.217949	0.217949	0.231132	0.241641	0.241641	0.245192	0.23825	0.242049	0.248397	0.248397	0.219178	0.256839	0.256839	0.230263	0.226562	0.213608	0.217323	0.210443	0.218018	0.209726	0.214286	0.214286	0.211246	0.211246	0.193009	0.194529
Macrobiotus kyoukenus Cesari et al. 2022 [17] (GB: ON809461)	0.206169	0.254019	0.246795	0.246795	0.243711	0.252664	0.252664	0.241987	0.243112	0.243816	0.253205	0.253205	0.261796	0.290715	0.290715	0.235197	0.234375	0.219937	0.220472	0.213608	0.205405	0.228311	0.217656	0.217656	0.208524	0.216134	0.208524	0.211568	0.208524
Macrobiotus kyoukenus Cesari et al. 2022 [17] (GB: ON809462)	0.20684	0.254019	0.246795	0.246795	0.245223	0.255023	0.255023	0.241987	0.241379	0.243816	0.253205	0.253205	0.264297	0.293663	0.293663	0.235197	0.235387	0.2208	0.221338	0.214744	0.205405	0.228748	0.219474	0.219474	0.210201	0.217929	0.208655	0.211747	0.208655	0
Macrobiotus kyoukenus Cesari et al. 2022 [17] (GB: ON809463)	0.205546	0.254019	0.246795	0.246795	0.245223	0.255418	0.255418	0.241987	0.241379	0.243816	0.253205	0.253205	0.263158	0.29257	0.29257	0.235197	0.235387	0.2208	0.221338	0.214744	0.205405	0.227554	0.218266	0.218266	0.208978	0.216718	0.20743	0.210526	0.208978	0	0
Macrobiotus kyoukenus Cesari et al. 2022 [17] (GB: ON809464)	0.203306	0.254072	0.248377	0.248377	0.248377	0.250799	0.250799	0.24026	0.241206	0.242049	0.253247	0.253247	0.263578	0.290735	0.290735	0.234219	0.238325	0.22186	0.220779	0.210784	0.207207	0.222045	0.215655	0.215655	0.204473	0.21246	0.209265	0.209265	0.20607	0.00638978	0.00638978	0.00638978
Macrobiotus papei Stec et al. 2018b [18] (GB: MH057763)	0.207131	0.232143	0.23301	0.23301	0.233909	0.252381	0.252381	0.236246	0.228155	0.233216	0.245955	0.245955	0.236508	0.287302	0.287302	0.222039	0.227345	0.217806	0.220986	0.197724	0.21982	0.236508	0.220635	0.220635	0.234921	0.239683	0.21746	0.21746	0.211111	0.204762	0.205788	0.205788	0.203279
Macrobiotus crustulus Stec et al. 2020 [19] (GB: MT260371)	0.241491	0.223473	0.235577	0.235577	0.204403	0.235562	0.235562	0.211538	0.205835	0.215548	0.221154	0.221154	0.208524	0.275076	0.275076	0.223684	0.232813	0.245253	0.247244	0.259494	0.237838	0.243161	0.253799	0.253799	0.24924	0.244681	0.243161	0.244681	0.246201	0.263318	0.262751	0.263158	0.268371	0.265079
Macrobiotus naginae Vecchi et al. 2022 [7] (GB: OK662990)	0.252747	0.21875	0.236264	0.236264	0.230769	0.230769	0.230769	0.232601	0.229358	0.227188	0.227106	0.227106	0.221612	0.252747	0.252747	0.223853	0.234432	0.241758	0.241758	0.247706	0.224265	0.227106	0.252747	0.252747	0.24359	0.252747	0.239927	0.239927	0.245421	0.245421	0.245421	0.245421	0.241758	0.265568	0.254579
Macrobiotus naginae Vecchi et al. 2022 [7] (GB: OK662991)	0.254753	0.225191	0.241445	0.241445	0.235741	0.235741	0.235741	0.237643	0.234286	0.233141	0.230038	0.230038	0.226236	0.262357	0.262357	0.226667	0.237643	0.243346	0.243346	0.245714	0.230038	0.239544	0.262357	0.262357	0.243346	0.252852	0.241445	0.241445	0.252852	0.247148	0.247148	0.247148	0.243346	0.260456	0.262357	0.0114068
Macrobiotus olgae Rocha et al. 2024 [20] (GB: PQ276069)	0.247826	0.245399	0.255624	0.255624	0.267717	0.249501	0.249501	0.226994	0.223553	0.227766	0.231084	0.231084	0.231537	0.285429	0.285429	0.23614	0.262	0.262	0.25	0.236522	0.252252	0.247505	0.249501	0.249501	0.269461	0.275449	0.261477	0.265469	0.253493	0.251497	0.249493	0.249493	0.247401	0.24026	0.273453	0.249423	0.262651
Macrobiotus olgae Rocha et al. 2024 [20] (GB: PQ276070)	0.247826	0.245399	0.255624	0.255624	0.267717	0.249501	0.249501	0.226994	0.223553	0.227766	0.231084	0.231084	0.231537	0.285429	0.285429	0.23614	0.262	0.262	0.25	0.236522	0.252252	0.247505	0.249501	0.249501	0.269461	0.275449	0.261477	0.265469	0.253493	0.251497	0.249493	0.249493	0.247401	0.24026	0.273453	0.249423	0.262651	0
1. Bertolani R, Rebecchi L. A revision of the Macrobiotus hufelandi group (Tardigrada, Macrobitidae), with some observations on taxonomic characters of eutardigrades. Zool Scr. 1993; 22:127–152. https://doi.org/10.1111/j.1463-6409.1993.tb00347.x
2. Bertolani R, Rebecchi L, Giovannini I, Cesari M. DNA barcoding and integrative taxonomy of Macrobiotus hufelandi C.A.S. Schultze 1834, the first tardigrade species to be described, and some related species. Zootaxa. 2011; 2997: 19–36. https://doi.org/10.11646/zootaxa.2997.1.2
3. Ben Marnissi J, Cesari M, Rebecchi L, Bertolani R. Integrative description of a new Tunisian tardigrade species, Macrobiotus azzunae sp. nov. (Eutardigrada, Macrobiotidae, hufelandi group). Eur J Taxon. 758(1): 122–146. https://doi.org/10.5852/ejt.2021.758.1429
4. Bertolani R, Cesari M, Giovannini I, Rebecchi L, Guidetti R, Kaczmarek Ł, Pilato G. The Macrobiotus persimilis-polonicus complex (Eutardigrada, Macrobiotidae), another example of problematic species identification, with the description of four new species. Org Divers Evol. 2023; 23:329–368. https://doi.org/10.1007/s13127-022-00599-z
5. Vecchi M, Stec D. Integrative descriptions of two new Macrobiotus species (Tardigrada, Eutardigrada, Macrobiotidae) from Mississippi (USA) and Crete (Greece). Zoosyst Evol. 2021; 97(1):281–306. https://doi.org/10.3897/zse.97.65280
6. Schultze CAS. Macrobiotus hufelandii, animal e crustaceorum classe novum, reviviscendi post diuturnam asphyxiam et ariditatem potens. Berolini, Apud Carolum Curths. 1834; 1–7.
7. Vecchi M, Stec D, Tommi V, Ryndov S, Chartrain J, Calhim S. Macrobiotus naginae sp. nov., a new xerophilous tardigrade species from Rokua sand dunes (Finland). Zool Stud. 2022; 61(22):1–15. https://doi.org/10.1071/IS15033
8. Stec D. Macrobiotus rebecchii sp. nov.: a new limno-terrestrial and hermaphroditic tardigrade from Kyrgyzstan. Animals. 2022; 12(21):2906. https://doi.org/10.3390/ani12212906
9. Kayastha P, Roszkowska M, Mioduchowska M, Gawlak M, Kaczmarek Ł. Integrative description of two new tardigrade species along with new records of Mesobiotus skorackii Kaczmarek et al. 2018 from Canada. Diversity. 2021; 13(8):394. https://doi.org/10.3390/d13080394
10. Kuzdrowska KA, Mioduchowska M, Gawlak M, Bartylak T, Kepel A, Kepel M, Kaczmarek Ł. Integrative description of Macrobiotus porifini sp. nov. (Macrobiotidae) from Madagascar and its phylogenetic position within the hufelandi group. Eur Zool J. 2021; 88(1):375–389. https://doi.org/10.1080/24750263.2021.1883752
11. Stec D, Smolak R, Kaczmarek Ł, Michalczyk Ł. An integrative description of Macrobiotus paulinae sp. nov. (Tardigrada: Eutardigrada: Macrobiotidae: hufelandi group) from Kenya. Zootaxa. 2015; 4052(5):501–526. https://doi.org/10.11646/zootaxa.4052.5.1
12. Coughlan K, Stec D. Two new species of the Macrobiotus hufelandi complex (Tardigrada: Eutardigrada: Macrobiotidae) from Australia and India, with notes on their phylogenetic position. Eur J Taxon. 2019; 573:1–38. https://doi.org/10.5852/ejt.2019.573
13. Roszkowska M, Ostrowska M, Stec D, Janko K, Kaczmarek Ł. Macrobiotus polypiformis sp. nov., a new tardigrade (Macrobiotidae; hufelandi group) from the Ecuadorian Pacific coast, with remarks on the claw abnormalities in eutardigrades. Eur J Taxon. 2017; 327: 1–19. https://doi.org/10.5852/ejt.2017.327
14. Stec D, Arakawa K, Michalczyk Ł. An integrative description of Macrobiotus shonaicus sp. nov. (Tardigrada: Macrobiotidae) from Japan with notes on its phylogenetic position within the hufelandi group. PLoS ONE. 2018; 13(2):p.e0192210. https://doi.org/10.1371/journal.pone.0192210
15. Pilato G, Kiosya Y, Lisi O, Sabella G. New records of Eutardigrada from Belarus with the description of three new species. Zootaxa. 2012; 3179:39–60. https://doi.org/10.11646/zootaxa.3179.1.2.
16. Kiosya Y, Pogwizd J, Matsko Y, Vecchi M, Stec D. Phylogenetic position of two Macrobiotus species with a revisional note on Macrobiotus sottilei Pilato, Kiosya, Lisi & Sabella, 2012 (Tardigrada: Eutardigrada: Macrobiotidae). Zootaxa. 2021; 4933(1):113–135. https://doi.org/10.11646/zootaxa.4933.1.5
17. Cesari M, Giovannini I, Altiero T, Guidetti R, Cornette R, Kikawada T, Rebecchi L. Resistance to extreme stresses by a newly discovered Japanese tardigrade species, Macrobiotus kyoukenus (Eutardigrada, Macrobiotidae). Insects. 2022; 13(7):634. https://doi.org/10.3390/insects13070634
18. Stec D, Kristensen RM, Michalczyk Ł. Integrative taxonomy identifies Macrobiotus papei, a new tardigrade species of the Macrobiotus hufelandi complex (Eutardigrada: Macrobiotidae) from the Udzungwa Mountains National Park (Tanzania). Zootaxa. 2018; 4446(2):273–291. https://doi.org/10.11646/zootaxa.4446.2.7
19. Stec D, Dudziak M, Michalczyk Ł. Integrative descriptions of two new Macrobiotidae species (Tardigrada: Eutardigrada: Macrobiotoidea) from French Guiana and Malaysian Borneo. Zool Stud. 2020; 59:23. https://doi.org/10.6620/ZS.2020.59-23
20. Rocha A, Camarda D, Doma I, Ostertag B, González R, Andrea X, Pappalardo A, Lisi O. Macrobiotus olgae sp. nov.: a new urban, limno-terrestrial eutardigrade (Tardigrada, Macrobiotidae) from Argentina. Org Divers Evol. 2024. 10.1007/s13127-024-00663-w

## Sheet: ITS-2
Macrobiotus sharopovi sp. nov. (our study) 1252.14
Macrobiotus sharopovi sp. nov. (our study) 1252.11	0.0109589
Macrobiotus sharopovi sp. nov. (our study) 1252.7	0.0110803	0.0110803
Macrobiotus sharopovi sp. nov. (our study) 1252.8	0.00589971	0.00589971	0.00597015
Macrobiotus paulinae Stec et al. 2015 [1] (GB: KT935500)	0.210526	0.207602	0.20944	0.224684
Macrobiotus papei Stec et al. 2018a [2] (GB: MH063921)	0.162791	0.159884	0.158824	0.169753	0.140056
Macrobiotus sottilei Pilato et al. 2012 [3]; Kiosya et al. 2021 [4] (GB: MW247179)	0.168091	0.165242	0.16954	0.175227	0.131285	0.0681199
Macrobiotus cf. sapiens Vecchi et al. 2022 [5] (GB: OK663215)	0.187151	0.178771	0.19209	0.198795	0.158333	0.077135	0.0702703
Macrobiotus kyoukenus Cesari et al. 2022 [6] (GB: ON818300)	0.194444	0.191667	0.199438	0.203593	0.13172	0.101604	0.104	0.116711
Macrobiotus kyoukenus Cesari et al. 2022 [6] (GB: ON818302)	0.194444	0.191667	0.199438	0.203593	0.13172	0.101604	0.104	0.116711	0
Macrobiotus kyoukenus Cesari et al. 2022 [6] (GB: ON818301)	0.191667	0.194444	0.196629	0.200599	0.13172	0.104278	0.106667	0.119363	0.00251256	0.00251256
Macrobiotus kyoukenus Cesari et al. 2022 [6] (GB: ON818303)	0.191667	0.194444	0.196629	0.200599	0.13172	0.104278	0.106667	0.119363	0.00251256	0.00251256	0
Macrobiotus shonaicus Stec et al. 2018b [7] (GB: MG757134)	0.175896	0.179153	0.178218	0.172638	0.153605	0.123077	0.101227	0.149068	0.140299	0.140299	0.137313	0.137313
Macrobiotus shonaicus Stec et al. 2018b [7] (GB: MG757135)	0.179153	0.18241	0.178218	0.175896	0.147335	0.12	0.101227	0.149068	0.140299	0.140299	0.137313	0.137313	0.00595238
Macrobiotus noongaris Coughlan & Stec 2019 [8] (GB: MK737065)	0.1983	0.195467	0.200573	0.204204	0.174863	0.144385	0.145119	0.150943	0.167102	0.167102	0.164491	0.164491	0.137313	0.137313
Macrobiotus noongaris Coughlan & Stec 2019 [8] (GB: MK737066)	0.1983	0.201133	0.200573	0.204204	0.172131	0.144385	0.139842	0.150943	0.16188	0.16188	0.159269	0.159269	0.131343	0.131343	0.0097561
Macrobiotus kamilae Coughlan & Stec 2019 [8] (GB: MK737067)	0.196429	0.196429	0.201807	0.205696	0.114846	0.125714	0.123249	0.139205	0.116667	0.116667	0.116667	0.116667	0.164557	0.164557	0.156593	0.151099
Macrobiotus polypiformis Roszkowska et al. 2017 [9] (GB: KX810010)	0.245509	0.245509	0.245455	0.255521	0.239884	0.237681	0.252149	0.269006	0.232493	0.232493	0.232493	0.232493	0.217949	0.217949	0.278689	0.278689	0.260355
Macrobiotus hannae Nowak & Stec 2018 [10] (GB: MH063923)	0.265432	0.265432	0.2625	0.285235	0.261628	0.249258	0.252941	0.251479	0.254286	0.254286	0.251429	0.251429	0.239203	0.242525	0.266854	0.269663	0.267267	0.284024
Macrobiotus birendrai Kayastha et al. 2021 [11] (GB: MW680418)	0.285714	0.292063	0.289809	0.305842	0.261146	0.269481	0.284375	0.284375	0.267913	0.267913	0.264798	0.264798	0.257353	0.264706	0.294833	0.291793	0.268139	0.326861	0.0942249
Macrobiotus naginae Vecchi et al. 2022 [5] (GB: OK663208)	0.287129	0.29703	0.294702	0.310954	0.271242	0.248344	0.270701	0.280645	0.25641	0.25641	0.253205	0.253205	0.268939	0.276515	0.28483	0.281734	0.273616	0.328947	0.207547	0.210031
Macrobiotus naginae Vecchi et al. 2022 [5] (GB: OK663209)	0.248062	0.255814	0.257812	0.255814	0.203008	0.223077	0.215385	0.215385	0.229008	0.229008	0.229008	0.229008	0.223077	0.223077	0.251908	0.251908	0.251852	0.214286	0.17037	0.134328	0.00729927
Macrobiotus vladimiri Bertolani et al. 2011 [12]; Bertolani et al. 2023 [13] (GB: MN888347)	0.301205	0.304217	0.301829	0.317308	0.268571	0.286119	0.273743	0.297143	0.290055	0.290055	0.287293	0.287293	0.263492	0.269841	0.295213	0.295213	0.280347	0.330484	0.179558	0.180723	0.212766	0.139706
Macrobiotus azzunae Ben Marnissi et al. 2021 [14] (GB: MW695454)	0.284024	0.281065	0.284431	0.304487	0.259887	0.271955	0.265363	0.283708	0.279891	0.279891	0.282609	0.282609	0.260317	0.266667	0.287234	0.289894	0.267442	0.315341	0.163488	0.179104	0.222561	0.147059	0.0488432
Macrobiotus azzunae Ben Marnissi et al. 2021 [14] (GB: MW695455)	0.286136	0.283186	0.286567	0.306709	0.259155	0.271186	0.267409	0.285714	0.281843	0.281843	0.284553	0.284553	0.262658	0.268987	0.289125	0.291777	0.266667	0.315341	0.163043	0.178571	0.221884	0.147059	0.0512821	0
Macrobiotus rybaki Vecchi & Stec 2021 [15] (GB: MW588022)	0.291291	0.288288	0.291793	0.306709	0.260745	0.274011	0.261838	0.279202	0.278237	0.278237	0.280992	0.280992	0.253165	0.259494	0.299735	0.299735	0.264535	0.315341	0.177285	0.196375	0.220183	0.139706	0.0515464	0.0488432	0.0512821
Macrobiotus rybaki Vecchi & Stec 2021 [15] (GB: MW588023)	0.291291	0.288288	0.291793	0.306709	0.260745	0.274011	0.261838	0.279202	0.278237	0.278237	0.280992	0.280992	0.253165	0.259494	0.299735	0.299735	0.264535	0.315341	0.177285	0.196375	0.220183	0.139706	0.0515464	0.0488432	0.0512821	0
Macrobiotus naginae Vecchi et al. 2022 [5] (GB: OK663210)	0.288288	0.288288	0.285714	0.309446	0.243553	0.270115	0.27762	0.276353	0.280992	0.280992	0.278237	0.278237	0.271565	0.277955	0.28841	0.291105	0.278932	0.295129	0.170391	0.202454	0.225	0.175573	0.168449	0.167979	0.167539	0.173333	0.173333
Macrobiotus naginae Vecchi et al. 2022 [5] (GB: OK663211)	0.287009	0.287009	0.284404	0.30719	0.242075	0.268786	0.276353	0.275072	0.279778	0.279778	0.277008	0.277008	0.269231	0.275641	0.287263	0.289973	0.277612	0.293948	0.170868	0.203077	0.225705	0.175573	0.168901	0.168421	0.167979	0.171123	0.171123	0
Macrobiotus crustulus Stec et al. 2020 [16] (GB: MT261907)	0.278592	0.281525	0.278932	0.28972	0.282123	0.267956	0.280654	0.295265	0.280323	0.280323	0.277628	0.277628	0.26935	0.275542	0.289744	0.289744	0.288136	0.307692	0.201657	0.213213	0.241692	0.169118	0.182519	0.174359	0.173913	0.194872	0.194872	0.213158	0.21372
Mesobiotus olgae Rocha et al. 2024 [17] (GB: PQ276069)	0.25	0.253086	0.246875	0.268456	0.205797	0.235119	0.228739	0.253687	0.228571	0.228571	0.225714	0.225714	0.214047	0.220736	0.255618	0.252809	0.227545	0.279762	0.204986	0.219512	0.139319	0.104478	0.192201	0.184066	0.183562	0.192737	0.192737	0.19382	0.194366	0.210526	0.568389
Mesobiotus olgae Rocha et al. 2024 [17] (GB: PQ276070)	0.25	0.253086	0.246875	0.268456	0.205797	0.235119	0.228739	0.253687	0.228571	0.228571	0.225714	0.225714	0.214047	0.220736	0.255618	0.252809	0.227545	0.279762	0.204986	0.219512	0.139319	0.104478	0.192201	0.184066	0.183562	0.192737	0.192737	0.19382	0.194366	0.210526	0.568389	0
1. Stec D, Smolak R, Kaczmarek Ł, Michalczyk Ł. An integrative description of Macrobiotus paulinae sp. nov. (Tardigrada: Eutardigrada: Macrobiotidae: hufelandi group) from Kenya. Zootaxa. 2015; 4052(5):501–526. https://doi.org/10.11646/zootaxa.4052.5.1
2. Stec D, Kristensen RM, Michalczyk Ł. Integrative taxonomy identifies Macrobiotus papei, a new tardigrade species of the Macrobiotus hufelandi complex (Eutardigrada: Macrobiotidae) from the Udzungwa Mountains National Park (Tanzania). Zootaxa. 2018a; 4446(2):273–291. https://doi.org/10.11646/zootaxa.4446.2.7
3. Pilato G, Kiosya Y, Lisi O, Sabella G. New records of Eutardigrada from Belarus with the description of three new species. Zootaxa. 2012; 3179:39–60. https://doi.org/10.11646/zootaxa.3179.1.2.
4. Kiosya Y, Pogwizd J, Matsko Y, Vecchi M, Stec D. Phylogenetic position of two Macrobiotus species with a revisional note on Macrobiotus sottilei Pilato, Kiosya, Lisi & Sabella, 2012 (Tardigrada: Eutardigrada: Macrobiotidae). Zootaxa. 2021; 4933(1):113–135. https://doi.org/10.11646/zootaxa.4933.1.5
5. Vecchi M, Stec D, Tommi V, Ryndov S, Chartrain J, Calhim S. Macrobiotus naginae sp. nov., a new xerophilous tardigrade species from Rokua sand dunes (Finland). Zool Stud. 2022; 61(22):1–15. https://doi.org/10.1071/IS15033
6. Cesari M, Giovannini I, Altiero T, Guidetti R, Cornette R, Kikawada T, Rebecchi L. Resistance to extreme stresses by a newly discovered Japanese tardigrade species, Macrobiotus kyoukenus (Eutardigrada, Macrobiotidae). Insects. 2022; 13(7):634. https://doi.org/10.3390/insects13070634
7. Stec D, Arakawa K, Michalczyk Ł. An integrative description of Macrobiotus shonaicus sp. nov. (Tardigrada: Macrobiotidae) from Japan with notes on its phylogenetic position within the hufelandi group. PLoS ONE. 2018b; 13(2):p.e0192210. https://doi.org/10.1371/journal.pone.0192210
8. Coughlan K, Stec D. Two new species of the Macrobiotus hufelandi complex (Tardigrada: Eutardigrada: Macrobiotidae) from Australia and India, with notes on their phylogenetic position. Eur J Taxon. 2019; 573:1–38. https://doi.org/10.5852/ejt.2019.573
9. Roszkowska M, Ostrowska M, Stec D, Janko K, Kaczmarek Ł. Macrobiotus polypiformis sp. nov., a new tardigrade (Macrobiotidae; hufelandi group) from the Ecuadorian Pacific coast, with remarks on the claw abnormalities in eutardigrades. Eur J Taxon. 2017; 327: 1–19. https://doi.org/10.5852/ejt.2017.327
10. Nowak B, Stec D. An integrative description of Macrobiotus hannae sp. nov. (Tardigrada: Eutardigrada: Macrobiotidae: hufelandi group) from Poland. Turk J Zool. 2018; 42(3):269–286. https://doi.org/10.3906/zoo-1712-31
11. Kayastha P, Roszkowska M, Mioduchowska M, Gawlak M, Kaczmarek Ł. Integrative description of two new tardigrade species along with new records of Mesobiotus skorackii Kaczmarek et al. 2018 from Canada. Diversity. 2021; 13(8):394. https://doi.org/10.3390/d13080394
12. Bertolani R, Rebecchi L, Giovannini I, Cesari M. DNA barcoding and integrative taxonomy of Macrobiotus hufelandi C.A.S. Schultze 1834, the first tardigrade species to be described, and some related species. Zootaxa. 2011; 2997: 19–36. https://doi.org/10.11646/zootaxa.2997.1.2
13. Bertolani R, Cesari M, Giovannini I, Rebecchi L, Guidetti R, Kaczmarek Ł, Pilato G. The Macrobiotus persimilis-polonicus complex (Eutardigrada, Macrobiotidae), another example of problematic species identification, with the description of four new species. Org Divers Evol. 2023; 23:329–368. https://doi.org/10.1007/s13127-022-00599-z
14. Ben Marnissi J, Cesari M, Rebecchi L, Bertolani R. Integrative description of a new Tunisian tardigrade species, Macrobiotus azzunae sp. nov. (Eutardigrada, Macrobiotidae, hufelandi group). Eur J Taxon. 758(1): 122–146. https://doi.org/10.5852/ejt.2021.758.1429
15. Vecchi M, Stec D. Integrative descriptions of two new Macrobiotus species (Tardigrada, Eutardigrada, Macrobiotidae) from Mississippi (USA) and Crete (Greece). Zoosyst Evol. 2021; 97(1):281–306. https://doi.org/10.3897/zse.97.65280
16. Stec D, Dudziak M, Michalczyk Ł. Integrative descriptions of two new Macrobiotidae species (Tardigrada: Eutardigrada: Macrobiotoidea) from French Guiana and Malaysian Borneo. Zool Stud. 2020; 59:23. https://doi.org/10.6620/ZS.2020.59-23
17. Rocha A, Camarda D, Doma I, Ostertag B, González R, Andrea X, Pappalardo A, Lisi O. Macrobiotus olgae sp. nov.: a new urban, limno-terrestrial eutardigrade (Tardigrada, Macrobiotidae) from Argentina. Org Divers Evol. 2024. 10.1007/s13127-024-00663-w
