# Supplementary material for: Description of two new species and a new population of Mesobiotus cf. coronatus from Cotacachi-Cayapas National Park, Ecuador
Source: PLoS One. 2025 Jun 4;20(6):e0324518. doi: 10.1371/journal.pone.0324518 (PMC12136313; doi:10.1371/journal.pone.0324518)
Supplement: S6 Table — (XLSX) [file pone.0324518.s007.xlsx]

## Sheet: Caption
S6 Table. Genetic distances for Mesobiotus cf. coronatus. Estimates of Evolutionary Divergence between Sequences
The number of base differences per site from between sequences are shown. This analysis involved 76 nucleotide sequences. Codon positions included were 1st+2nd+3rd+Noncoding. All ambiguous positions were removed for each sequence pair (pairwise deletion option). There were a total of 830 positions in the final dataset. Evolutionary analyses were conducted in MEGA11 [1]
1. Tamura K., Stecher G., and Kumar S. (2021). MEGA 11: Molecular Evolutionary Genetics Analysis Version 11. Molecular Biology and Evolution https://doi.org/10.1093/molbev/msab120.
Disclaimer: Although utmost care has been taken to ensure the correctness of the caption, the caption text is provided "as is" without any warranty of any kind. Authors advise the user to carefully check the caption prior to its use for any purpose and report any errors or problems to the authors immediately (www.megasoftware.net). In no event shall the authors and their employers be liable for a…

## Sheet: 28S
Mesobiotus cf. coronatus (our study) 1211.5
Mesobiotus harmsworthi Murray 1907 [1]; Kaczmarek et al. 2018 [2] (GB: MH197266)	0.0658436
Mesobiotus fiedleri Kaczmarek et al. 2020 [3] (GB: MH681693)	0.0824022	0.0724044
Mesobiotus datanlanicus Stec 2019 [4] (GB: MK584658)	0.0940054	0.0827943	0.0779754
Mesobiotus cf. barabanovi Kaczmarek et al. 2020 [3] (GB: MN310388)	0.0730717	0.0398936	0.0726027	0.0870712
Mesobiotus dilimanensis Itnag et al. 2020 [4] (GB: MN257049)	0.136552	0.133965	0.139344	0.128552	0.116689
Mesobiotus anastasiae Tumanov 2020 [5] (GB: MT903612.)	0.0771388	0.0608108	0.0741758	0.0879567	0.0571429	0.13205
Mesobiotus skorackii Kaczmarek et al. 2018 [2]; Kayastha et al. 2021 [6] (GB: MW680636)	0.0949721	0.0654596	0.0879433	0.100968	0.0508941	0.124302	0.08
Mesobiotus imperialis Stec 2021 [7] (GB: OL257866)	0.0703654	0.0607287	0.062069	0.0778523	0.0639148	0.13079	0.0633609	0.0789474
Mesobiotus imperialis Stec 2021 [7] (GB: OL257867)	0.0703654	0.0607287	0.062069	0.0778523	0.0639148	0.13079	0.0633609	0.0789474	0
Mesobiotus imperialis Stec 2021 [7] (GB: OL257868)	0.122642	0.119017	0.129781	0.122423	0.108639	0.0295699	0.117568	0.120383	0.119895	0.119895
Mesobiotus imperialis Stec 2021 [7] (GB: OL257869)	0.122642	0.119017	0.129781	0.122423	0.108639	0.0295699	0.117568	0.120383	0.119895	0.119895	0
Mesobiotus imperialis Stec 2021 [7] (GB: OL257870)	0.122642	0.119017	0.129781	0.122423	0.108639	0.0295699	0.117568	0.120383	0.119895	0.119895	0	0
Mesobiotus maklowiczi Stec 2022 [8] (GB: OP142518)	0.0707351	0.0638298	0.0718232	0.0890957	0.0601915	0.135172	0.0136612	0.0804598	0.0593103	0.0593103	0.123506	0.123506	0.123506
Mesobiotus maklowiczi Stec 2022 [8] (GB: OP142519)	0.0707351	0.0638298	0.0718232	0.0890957	0.0601915	0.135172	0.0136612	0.0804598	0.0593103	0.0593103	0.123506	0.123506	0.123506	0
Mesobiotus diegoi Stec 2022 [8] (GB: OP142520)	0.0636492	0.0480905	0.0622348	0.0749646	0.0453258	0.122708	0.0496454	0.0641399	0.0524079	0.0524079	0.112835	0.112835	0.112835	0.0464135	0.0464135
Mesobiotus diegoi Stec 2022 [8] (GB: OP142521)	0.0636492	0.0480905	0.0622348	0.0749646	0.0453258	0.122708	0.0496454	0.0641399	0.0524079	0.0524079	0.112835	0.112835	0.112835	0.0464135	0.0464135	0
Mesobiotus peterseni Maucci 1991 [9]; Stec 2022 [8] (GB: OP142522)	0.0671141	0.0378096	0.062069	0.079118	0.0409511	0.118529	0.0613915	0.0637119	0.0529101	0.0529101	0.103316	0.103316	0.103316	0.0582781	0.0582781	0.0324401	0.0324401
Mesobiotus peterseni Maucci 1991 [9]; Stec 2022 [8] (GB: OP142523)	0.0671141	0.0378096	0.062069	0.079118	0.0409511	0.118529	0.0613915	0.0637119	0.0529101	0.0529101	0.103316	0.103316	0.103316	0.0582781	0.0582781	0.0324401	0.0324401	0
Mesobiotus mandalori Erdmann et al. 2024 [10] (GB: OP829056)	0.0954301	0.0772251	0.0866575	0.101562	0.0633245	0.12076	0.0871935	0.0495868	0.0815789	0.0815789	0.108557	0.108557	0.108557	0.0797872	0.0797872	0.0590717	0.0590717	0.0549872	0.0549872
Mesobiotus mandalori Erdmann et al. 2024 [10] (GB: OP829057)	0.0954301	0.0768229	0.0866575	0.101036	0.0633245	0.12076	0.0871935	0.0495868	0.0826772	0.0826772	0.108142	0.108142	0.108142	0.0793651	0.0793651	0.0590717	0.0590717	0.0547074	0.0547074	0
Mesobiotus efa Tumanov et al. 2024 [11] (GB: OR805135)	0.0659489	0.0351562	0.0590659	0.0766284	0.0382586	0.122117	0.0544218	0.0607735	0.0479896	0.0479896	0.109554	0.109554	0.109554	0.0515873	0.0515873	0.0309423	0.0309423	0.0165394	0.0165394	0.056051	0.05689
Mesobiotus efa Tumanov et al. 2024 [11] (GB: OR805136)	0.0672043	0.0363636	0.0590659	0.0779055	0.0394737	0.123474	0.0543478	0.062069	0.0492866	0.0492866	0.110546	0.110546	0.110546	0.0515192	0.0515192	0.0309423	0.0309423	0.0177665	0.0177665	0.0571792	0.0580076	0.00123457
Mesobiotus efa Tumanov et al. 2024 [11] (GB: OR805137)	0.0659489	0.0351562	0.0591472	0.0768246	0.0382586	0.122283	0.0544959	0.0606897	0.0484293	0.0484293	0.109554	0.109554	0.109554	0.0516556	0.0516556	0.0309423	0.0309423	0.0165394	0.0165394	0.056051	0.05689	0	0.00124378
Mesobiotus efa Tumanov et al. 2024 [11] (GB: OR805138)	0.0679612	0.0356671	0.0590659	0.078329	0.0367347	0.123288	0.0543478	0.0627675	0.0493151	0.0493151	0.112137	0.112137	0.112137	0.0515192	0.0515192	0.0309423	0.0309423	0.0171278	0.0171278	0.0582781	0.057971	0	0	0
Mesobiotus efa Tumanov et al. 2024 [11] (GB: OR805139)	0.0658602	0.0351105	0.0590659	0.0765306	0.0382082	0.122117	0.0544218	0.0606897	0.0478655	0.0478655	0.109415	0.109415	0.109415	0.0515873	0.0515873	0.0309423	0.0309423	0.0165184	0.0165184	0.0559796	0.0568182	0	0.00123305	0	0
Mesobiotus vulpinus Tumanov et al. 2024 [11] (GB: OR805140)	0.0608108	0.0496084	0.0550964	0.0792839	0.0502646	0.119891	0.0489796	0.065097	0.0416125	0.0416125	0.10728	0.10728	0.10728	0.0424967	0.0424967	0.0353107	0.0353107	0.0332056	0.0332056	0.0626598	0.0634518	0.0295203	0.0298137	0.0300375	0.0312907	0.0295203
Mesobiotus vulpinus Tumanov et al. 2024 [11] (GB: OR805141)	0.0608108	0.0496084	0.0550964	0.0792839	0.0502646	0.119891	0.0489796	0.065097	0.041721	0.041721	0.10728	0.10728	0.10728	0.0424967	0.0424967	0.0353107	0.0353107	0.0332056	0.0332056	0.0626598	0.0634518	0.0295567	0.0298879	0.0300375	0.0312907	0.0295567	0
Mesobiotus silesiacus Warguła et al. 2025 [12] (GB: PQ283236)	0.0833333	0.0481928	0.0730028	0.0878828	0.0529101	0.118367	0.0726027	0.0691563	0.0664894	0.0664894	0.106579	0.106579	0.106579	0.0748299	0.0748299	0.0506329	0.0506329	0.0342105	0.0342105	0.0577428	0.0577428	0.0328515	0.0341207	0.0328515	0.0338753	0.0328084	0.0474934	0.0474934
Mesobiotus aradasi (Binda, Pilato & Lisi 2005) [13]; Vecchi et al. 2024 [14] (GB: OQ92999)	0.166163	0.158921	0.184451	0.171171	0.150376	0.156156	0.17611	0.159159	0.167169	0.167169	0.159701	0.159701	0.159701	0.176829	0.176829	0.157895	0.157895	0.157421	0.157421	0.156951	0.156951	0.15994	0.161435	0.15994	0.16085	0.15994	0.165414	0.165414	0.161435
Mesobiotus harmsworthi Murray 1907 [1]; Kaczmarek et al. 2018 [2] (GB: MH197264)	0.0729023	0.0315501	0.0643357	0.0833333	0.0352304	0.131397	0.0492264	0.0521978	0.0619112	0.0619112	0.120805	0.120805	0.120805	0.0523338	0.0523338	0.0329986	0.0329986	0.0271003	0.0271003	0.0672948	0.0684564	0.0214765	0.0227882	0.0214477	0.0224719	0.0214477	0.0417227	0.0417227	0.0435967	0.165165
Mesobiotus radiatus Pilato et al. 1991 [15]; Stec et al. 2018 [16] (GB: MH197152)	0.109116	0.0912807	0.106354	0.0855978	0.0953678	0.147743	0.102635	0.105337	0.0947802	0.0947802	0.152589	0.152589	0.152589	0.101671	0.101671	0.0947666	0.0947666	0.0961538	0.0961538	0.109739	0.109739	0.0916553	0.0916553	0.0917808	0.0929265	0.0916553	0.0891632	0.0891632	0.0946502	0.176471	0.0941828
Mesobiotus romani Roszkowska et al. 2018 [17] (GB: MH197151)	0.0918919	0.0748387	0.0829932	0.0856423	0.0784314	0.145553	0.0878378	0.0834473	0.0740741	0.0740741	0.12801	0.12801	0.12801	0.0864362	0.0864362	0.0763791	0.0763791	0.0741688	0.0741688	0.0871795	0.0867347	0.0680101	0.0692695	0.0681818	0.0704042	0.0679245	0.0669192	0.0669192	0.0791557	0.171898	0.0752688	0.0991848
Mesobiotus furciger group species (Kaczmarek et al. 2018) [2] (GB: MH197265)	0.104683	0.0777202	0.109739	0.112987	0.0627503	0.13587	0.0976934	0.0839161	0.100271	0.100271	0.123377	0.123377	0.123377	0.102804	0.102804	0.078125	0.078125	0.078534	0.078534	0.0971129	0.0966057	0.0836601	0.0847458	0.0836601	0.0848806	0.0835509	0.0891219	0.0891219	0.0887097	0.164157	0.0716253	0.114911	0.112694
Mesobiotus ethiopicus Stec & Kristensen 2017 [18] (GB: MF678792)	0.0962861	0.0831169	0.0932785	0.0687419	0.0787717	0.138776	0.0894309	0.0981767	0.0773406	0.0773406	0.139142	0.139142	0.139142	0.0917553	0.0917553	0.0792079	0.0792079	0.0878113	0.0878113	0.104084	0.103539	0.0823529	0.0822454	0.0824607	0.0834437	0.0823529	0.0760157	0.0760157	0.0874832	0.167169	0.0856354	0.0408163	0.0959792	0.105606
Mesobiotus philippinicus Mapalo et al. 2016 [19] (GB: KX129794)	0.0673077	0.0577717	0.0517483	0.0708447	0.0595399	0.127424	0.056338	0.0744828	0.0147453	0.0147453	0.115747	0.115747	0.115747	0.0522599	0.0522599	0.0487106	0.0487106	0.0502035	0.0502035	0.0755735	0.076716	0.0441767	0.0454545	0.0442359	0.0464135	0.0441176	0.0362416	0.0362416	0.0627558	0.159879	0.052349	0.0868966	0.0645161	0.0966851	0.0716253
Mesobiotus insanis Mapalo et al. 2017 [20] (GB: MF441489)	0.0949796	0.0895522	0.0746888	0.00536193	0.0935829	0.132514	0.0888889	0.104396	0.0777339	0.0777339	0.130146	0.130146	0.130146	0.0878661	0.0878661	0.0750708	0.0750708	0.0789826	0.0789826	0.103723	0.104775	0.0762155	0.0774278	0.0768212	0.0790569	0.0761155	0.0778364	0.0780423	0.0928668	0.174174	0.0828877	0.0900409	0.0939153	0.119891	0.0748299	0.0691489
1. Murray J. XXV. — Arctic Tardigrada, collected by Wm. S. Bruce. Trans. R. Soc. Edinb. 1907; 45(25):669–681. https://doi.org/10.1017/S0080456800011789
2. Kaczmarek Ł, Zawierucha K, Buda J, Stec D, Gawlak M, Michalczyk Ł, Roszkowska M. An integrative redescription of the nominal taxon for the Mesobiotus harmsworthi group (Tardigrada: Macrobiotidae) leads to descriptions of two new Mesobiotus species from Arctic. PLoS ONE. 2018; 13(10):e0204756. https://doi.org/10.1371/journal.pone.0204756
3. Kaczmarek Ł, Bartylak T, Stec D, Kulp A, Kepel M, Kepel A, Roszkowska M. Revisiting the genus Mesobiotus Vecchi et al., 2016 (Eutardigrada, Macrobiotidae) – remarks, updated dichotomous key and an integrative description of new species from Madagascar. Zool Anz. 2020; 287:121–146. https://doi.org/10.1016/j.jcz.2020.05.003
4. Stec D. Mesobiotus datalanicus sp. nov. a new tardigrade species (Macrobiotidae: Mesobiotus harmsworthi group) from Lâm Ðông province in Vietnam. Zootaxa. 2019; 4679(1):164–180. https://doi.org/10.11646/zootaxa.4679.1.10
5. Itang LAM, Steck D, Mapalo MA, Mirano-Bascos D, Michalczyk Ł. An integrative description of Mesobiotus dilimanensis, a new tardigrade species from the Philippines (Eutardigrada: Macrobiotidae: furciger group). Raffles B Zool. 2020; 68:19–31. https://doi.org/10.26107/RBZ-2020-0003
6. Kayastha P, Roszkowska M, Mioduchowska M, Gawlak M, Kaczmarek Ł. Integrative description of two new tardigrade species along with new records of Mesobiotus skorackii Kaczmarek et al. 2018 from Canada. Diversity. 2021; 13(8):394. https://doi.org/10.3390/d13080394
7. Stec D. Integrative descriptions of two new Mesobiotus species (Tardigrada, Eutardigrada, Macrobiotidae) from Vietnam. Diversity. 2021; 13(11):605. https://doi.org/10.3390/d13110605
8. Stec D. An integrative description of two new Mesobiotus species (Tardigrada: Eutardigrada: Macrobiotidae) with updated genus phylogeny. Zool Stud. 2022; 61:85. https://doi.org/10.6620/ZS.2022.61-85
9. Maucci W. Due nuove specie di tardigradi muscicoli della Spagna. Bollettino del Museo Civico di Storia Naturale di Verona. 1991; 15:257–264. Italian.
10. Erdmann W, Kosicki JZ, Kayastha P, Mioduchowska M, Kaczmarek Ł. An integrative description of Mesobiotus mandalori sp. nov. (Eutardigrada, Macrobiotoidea) from Poland. Eur Zool J. 91(1):378–394. https://doi.org/10.1080/24750263.2024.2341884
11. Tumanov DV, Androsova ED, Gavrilenko MD, Kalimullin AA. Integrative description of two new species of the genus Mesobiotus (Eutardigrada, Macrobiotoidea) from Russia, with an updated phylogeny of the genus. Eur J Taxon. 2024; 947(1):20–52. https://doi.org/10.5852/ejt.2024.947.2619
12. Warguła J, Stec D, Rutkowski T, Gierlasiński G, Kayastha P, Kaczmarek Ł. An integrative description of a new species of the genus Mesobiotus (Tardigrada: Eutardigrada: Macrobiotidae) from Poland. Org Divers Evol. 2025. https://doi.org/10.1007/s13127-025-00671-4
13. Binda MG, Pilato G, Lisi O. Remarks on Macrobiotus furciger Murray, 1906 and description of three new species of the furciger group (Eutardigrada, Macrobiotidae). Zootaxa. 2005; 1075(1):55–68. https://doi.org/10.11646/zootaxa.1075.1.3
14. Vecchi M, Dykyy I, Khoyetskyy P, Vuori T, Calhim S, Trokhymets V. The tardigrade Mesobiotus aradasi (Binda, Pilato & Lisi, 2005) is widely distributed along the Antarctic Peninsula. Polar Biol. 2024; 47(3):227–238. https://doi.org/10.1007/s00300-023-03222-9
15. Pilato G, Binda MG, Catanzaro R. Remarks on some tardigrades of the African fauna with the description of three new species of Macrobiotus Schultze 1834. Trop Zool. 1991; 4(2):167–178. https://doi.org/10.1080/03946975.1991.10539487
16. Stec D, Roszkowska M, Kaczmarek Ł, Michalczyk Ł. An integrative description of a population of Macrobiotus radiatus (Pilato, Binda and Catanzaro, 1991) from Kenya. Turk J Zool. 2018; 42(5):523–540. https://doi.org/10.3906/zoo-1802-43
17. Roszkowska M, Stec D, Gawlak M, Kaczmarek Ł. An integrative description of a new tardigrade species Mesobiotus romani sp. nov. (Macrobiotidae: harmsworthi group) from the Ecuadorian Pacific coast. Zootaxa. 2018; 4450(5):550–564. https://doi.org/10.11646/zootaxa.4450.5.2
18. Stec D, Kristensen RM. An integrative description of Mesobiotus ethiopicus sp. nov. (Tardigrada: Eutardigrada: Parachela: Macrobiotidae: harmsworthi group) from the northern Afrotropical region. Turk J Zool. 2017; 41(5):800–811. https://doi.org/10.3906/zoo-1701-47
19. Mapalo MA, Stec D, Mirano-Bascos D, Michalczyk Ł. Mesobiotus philippinicus sp. nov., the first limnoterrestrial tardigrade from the Philippines. Zootaxa. 2016; 4126(3):411–426. https://doi.org/10.11646/zootaxa.4126.3.6
20. Mapalo MA, Stec D, Mirano-Bascos D, Michalczyk Ł. An integrative description of a limnoterrestrial tardigrade from the Philippines, Mesobiotus insanis, new species (Eutardigrada: Macrobiotidae: harmsworthi group). Raffles B Zool. 2017; 65:440–454.

## Sheet: COI
Mesobiotus cf. coronatus (our study) 1211.5
Mesobiotus hilariae Vecchi et al. 2016 [1] (GB:KT226108)	0.253247
Mesobiotus cf. furciger Short et al. 2022 [2] (GB: MW727957)	0.23825	0.181126
Mesobiotus insanis Mapalo et al. 2017 [3] (GB: MF441491)	0.211538	0.245588	0.240122
Mesobiotus datanlanicus Stec 2019 [4] (GB: MK578905)	0.225753	0.232628	0.233177	0.141497
Mesobiotus occultatus Kaczmarek et al. 2018 [5] (GB: MH195152)	0.229565	0.224348	0.210435	0.203478	0.17913
Mesobiotus efa Tumanov et al. 2024 [6] (GB: OR803035)	0.202922	0.225	0.2207	0.179283	0.175853	0.172174
Mesobiotus efa Tumanov et al. 2024 [6] (GB: OR803036)	0.205128	0.222059	0.221884	0.17979	0.178478	0.166957	0.0128205
Mesobiotus efa Tumanov et al. 2024 [6] (GB: OR803037)	0.205128	0.222059	0.221884	0.177691	0.178478	0.166957	0.0128205	0
Mesobiotus efa Tumanov et al. 2024 [6] (GB: OR803038)	0.205128	0.220721	0.221884	0.185185	0.186728	0.166957	0.015015	0.00148148	0.00148148
Mesobiotus efa Tumanov et al. 2024 [6] (GB: OR803039)	0.203526	0.225225	0.221884	0.184366	0.185185	0.172174	0.0015015	0.0148148	0.0147493	0.0133333
Mesobiotus peterseni Maucci 1991 [7]; Stec 2022 [8] (GB: OP143859)	0.210697	0.235921	0.237082	0.218845	0.220657	0.189565	0.188737	0.18693	0.18693	0.18693	0.18845
Mesobiotus peterseni Maucci 1991 [7]; Stec 2022 [8] (GB: OP143860)	0.207455	0.229833	0.235562	0.221884	0.219092	0.184348	0.18417	0.183891	0.183891	0.183891	0.183891	0.0106383
Mesobiotus harmsworthi Murray 1907 [9]; Kaczmarek et al. 2018 [5] (GB: MH195154)	0.210697	0.243531	0.221884	0.211246	0.201878	0.198261	0.175038	0.173252	0.173252	0.173252	0.176292	0.205167	0.206687
Mesobiotus anastasiae Tumanov 2020 [10] (GB: MT904513)	0.224359	0.218101	0.221884	0.221098	0.216463	0.217391	0.207715	0.199122	0.194842	0.197037	0.202065	0.218845	0.226444	0.209726
Mesobiotus diegoi Stec 2022 [8] (GB: OP143857)	0.202593	0.217656	0.235562	0.215805	0.225352	0.21913	0.208524	0.202128	0.202128	0.202128	0.209726	0.221884	0.221884	0.18541	0.176292
Mesobiotus diegoi Stec 2022 [8] (GB: OP143858)	0.202593	0.217656	0.235562	0.215805	0.225352	0.21913	0.208524	0.202128	0.202128	0.202128	0.209726	0.221884	0.221884	0.18541	0.176292	0
Mesobiotus harmsworthi Murray 1907 [9]; Kaczmarek et al. 2018 [5] (GB: MH195150)	0.19171	0.228663	0.229032	0.222222	0.220612	0.189381	0.206119	0.202899	0.202899	0.202899	0.206119	0.212903	0.21129	0.195161	0.21256	0.214516	0.214516
Mesobiotus harmsworthi Murray 1907 [9]; Kaczmarek et al. 2018 [5] (GB: MH195151)	0.193437	0.228663	0.227419	0.223833	0.223833	0.189381	0.207729	0.204509	0.204509	0.204509	0.207729	0.209677	0.208065	0.198387	0.21256	0.217742	0.217742	0.00644122
Mesobiotus furciger group Kaczmarek et al. 2018 [5] (GB: MH195153)	0.207455	0.225266	0.215805	0.202128	0.211268	0.184348	0.199391	0.202128	0.202128	0.202128	0.200608	0.194529	0.193009	0.203647	0.194529	0.18693	0.18693	0.179032	0.175806
Mesobiotus cf. barabanovi Kaczmarek et al. 2020 [11] (GB: MN313170)	0.196429	0.230284	0.226772	0.20315	0.204545	0.216028	0.211356	0.209449	0.209449	0.209449	0.212598	0.198425	0.201575	0.215748	0.2	0.207874	0.207874	0.180905	0.179229	0.166929
Mesobiotus huecoensis Vecchi et al. 2023 [12] (GB:OQ756246)	0.209936	0.2207	0.206687	0.221053	0.208138	0.208696	0.185693	0.183459	0.183459	0.183459	0.186466	0.205167	0.202128	0.18845	0.2	0.202128	0.202128	0.18871	0.195161	0.183891	0.190551
Mesobiotus huecoensis Vecchi et al. 2023 [12] (GB:OQ756247)	0.209936	0.219474	0.205247	0.221374	0.208267	0.208696	0.185471	0.183206	0.183206	0.183206	0.18626	0.205247	0.20216	0.188272	0.2	0.203704	0.203704	0.186885	0.193443	0.183642	0.190551	0
Mesobiotus skorackii Kaczmarek et al. 2018 [5]; Kayastha et al. 2021 [13] (GB: MW656257)	0.209651	0.229794	0.240887	0.206022	0.221338	0.2	0.183835	0.175911	0.175911	0.175911	0.183835	0.2187	0.2187	0.199683	0.2187	0.191759	0.191759	0.198686	0.205255	0.207607	0.203554	0.194929	0.194929
Mesobiotus maklowiczi Stec 2022 [8] (GB: OP143855)	0.222037	0.227753	0.220312	0.20944	0.197932	0.184348	0.188791	0.187316	0.187316	0.186441	0.187982	0.207813	0.20625	0.19375	0.16895	0.178125	0.178125	0.21095	0.20934	0.201562	0.218801	0.220313	0.220635	0.219396
Mesobiotus maklowiczi Stec 2022 [8] (GB: OP143856)	0.222037	0.227753	0.220312	0.20944	0.197932	0.184348	0.188791	0.187316	0.187316	0.186441	0.187982	0.207813	0.20625	0.19375	0.16895	0.178125	0.178125	0.21095	0.20934	0.201562	0.218801	0.220313	0.220635	0.219396	0
Mesobiotus cf. furciger Short et al. 2022 [2] (GB: MW727945)	0.200972	0.217656	0.205167	0.226444	0.222222	0.22087	0.216134	0.211246	0.211246	0.211246	0.217325	0.226444	0.227964	0.214286	0.211246	0.202128	0.202128	0.214516	0.214516	0.203647	0.211024	0.218845	0.217593	0.217116	0.217187	0.217187
Mesobiotus cf. furciger Short et al. 2022 [2] (GB: MW727947)	0.210714	0.222962	0.209651	0.22629	0.21797	0.230769	0.219634	0.212978	0.212978	0.212978	0.219634	0.231281	0.232945	0.21797	0.214642	0.202995	0.202995	0.219634	0.219634	0.209651	0.211073	0.212978	0.211506	0.216949	0.216306	0.216306	0.0116473
Mesobiotus cf. furciger Short et al. 2022 [2] (GB: MW727951)	0.209076	0.223744	0.209726	0.232523	0.212833	0.224348	0.207002	0.202128	0.202128	0.202128	0.208207	0.231003	0.232523	0.211246	0.217325	0.211246	0.211246	0.220968	0.220968	0.217325	0.218898	0.224924	0.222222	0.226624	0.209375	0.209375	0.0349544	0.0332779
Mesobiotus cf. furciger Short et al. 2022 [2] (GB: MW727953)	0.209076	0.223744	0.209726	0.232523	0.212833	0.224348	0.207002	0.202128	0.202128	0.202128	0.208207	0.231003	0.232523	0.211246	0.217325	0.211246	0.211246	0.220968	0.220968	0.217325	0.218898	0.224924	0.222222	0.226624	0.209375	0.209375	0.0349544	0.0332779	0
Mesobiotus cf. furciger Short et al. 2022 [2] (GB: MW727955)	0.231767	0.214612	0.205167	0.237082	0.237872	0.2	0.203957	0.193009	0.193009	0.193009	0.205167	0.211246	0.215805	0.221884	0.226444	0.212766	0.212766	0.219355	0.216129	0.214286	0.207874	0.208207	0.205247	0.215531	0.223438	0.223438	0.202128	0.202995	0.194529	0.194529
Mesobiotus cf. furciger Short et al. 2022 [2] (GB: MW727956)	0.228758	0.212308	0.204615	0.230769	0.235849	0.198261	0.201538	0.189231	0.189231	0.189231	0.201538	0.209231	0.213846	0.218462	0.221538	0.207692	0.207692	0.218801	0.215559	0.212308	0.206349	0.204615	0.202177	0.213946	0.22135	0.22135	0.201538	0.202341	0.195385	0.195385	0.00153846
Mesobiotus romani Roszkowska et al. 2018 [14] (GB: MH195149)	0.206504	0.234043	0.22561	0.196049	0.212168	0.206957	0.197568	0.197568	0.197568	0.197568	0.197568	0.20122	0.20122	0.198171	0.200608	0.219512	0.219512	0.215781	0.217391	0.202744	0.203791	0.193598	0.195046	0.217116	0.208723	0.208723	0.205793	0.206323	0.213415	0.213415	0.222561	0.218462
Mesobiotus ethiopicus Stec & Kristensen 2017 [15]; Stec 2019 [4] (GB: MF678794)	0.252101	0.242947	0.227987	0.233542	0.241379	0.215652	0.22884	0.225705	0.225705	0.225705	0.22884	0.215409	0.221698	0.226415	0.214734	0.209119	0.209119	0.222222	0.219002	0.205975	0.216966	0.216981	0.215655	0.2336	0.219436	0.219436	0.213836	0.212978	0.22327	0.22327	0.216981	0.21643	0.230408
Mesobiotus radiatus Pilato et al. 1991 [16]; Stec et al. 2018 [17] (GB: MH195147)	0.246353	0.242009	0.243161	0.235562	0.215962	0.184348	0.214612	0.212766	0.212766	0.212766	0.215805	0.226444	0.226444	0.221884	0.202128	0.208207	0.208207	0.216129	0.216129	0.224924	0.228346	0.224924	0.225309	0.22504	0.207813	0.207813	0.212766	0.219634	0.215805	0.215805	0.206687	0.204615	0.217988	0.165094
Mesobiotus radiatus Pilato et al. 1991 [16]; Stec et al. 2018 [17] (GB: MH195148)	0.243112	0.237443	0.238602	0.229483	0.211268	0.187826	0.210046	0.208207	0.208207	0.208207	0.211246	0.221884	0.221884	0.221884	0.196049	0.202128	0.202128	0.214516	0.214516	0.221884	0.222047	0.218845	0.219136	0.2187	0.20625	0.20625	0.208207	0.214642	0.211246	0.211246	0.206687	0.204615	0.213415	0.165094	0.00607903
Mesobiotus cf. furciger Short et al. 2022 [2] (GB: MW727932)	0.231767	0.235921	0.229483	0.234043	0.237872	0.226087	0.223744	0.226444	0.226444	0.226444	0.224924	0.224924	0.220365	0.25076	0.232523	0.246201	0.246201	0.203226	0.203226	0.221884	0.217323	0.226444	0.223765	0.242472	0.225	0.225	0.214286	0.219634	0.218845	0.218845	0.223404	0.221538	0.230183	0.248428	0.217325	0.214286
Mesobiotus cf. furciger Short et al. 2022 [2] (GB: MW727933)	0.231767	0.235921	0.229483	0.234043	0.237872	0.226087	0.223744	0.226444	0.226444	0.226444	0.224924	0.224924	0.220365	0.25076	0.232523	0.246201	0.246201	0.203226	0.203226	0.221884	0.217323	0.226444	0.223765	0.242472	0.225	0.225	0.214286	0.219634	0.218845	0.218845	0.223404	0.221538	0.230183	0.248428	0.217325	0.214286	0
Mesobiotus cf. furciger Short et al. 2022 [2] (GB: MW727934)	0.231767	0.235921	0.229483	0.234043	0.237872	0.226087	0.223744	0.226444	0.226444	0.226444	0.224924	0.224924	0.220365	0.25076	0.232523	0.246201	0.246201	0.203226	0.203226	0.221884	0.217323	0.226444	0.223765	0.242472	0.225	0.225	0.214286	0.219634	0.218845	0.218845	0.223404	0.221538	0.230183	0.248428	0.217325	0.214286	0	0
Mesobiotus cf. furciger Short et al. 2022 [2] (GB: MW727937)	0.236629	0.234399	0.232523	0.240122	0.239437	0.226087	0.228311	0.229483	0.229483	0.229483	0.229483	0.227964	0.220365	0.253799	0.235562	0.243161	0.243161	0.206452	0.206452	0.218845	0.217323	0.227964	0.225309	0.242472	0.228125	0.228125	0.215805	0.219634	0.220365	0.220365	0.224924	0.223077	0.23628	0.246855	0.218845	0.215805	0.00607903	0.00607903	0.00607903
Mesobiotus cf. furciger Short et al. 2022 [2] (GB: MW727938)	0.236629	0.234399	0.232523	0.240122	0.239437	0.226087	0.228311	0.229483	0.229483	0.229483	0.229483	0.227964	0.220365	0.253799	0.235562	0.243161	0.243161	0.206452	0.206452	0.218845	0.217323	0.227964	0.225309	0.242472	0.228125	0.228125	0.215805	0.219634	0.220365	0.220365	0.224924	0.223077	0.23628	0.246855	0.218845	0.215805	0.00607903	0.00607903	0.00607903	0
Mesobiotus cf. furciger Short et al. 2022 [2] (GB: MW727939)	0.235008	0.232877	0.229483	0.237082	0.239437	0.226087	0.228311	0.229483	0.229483	0.229483	0.229483	0.229483	0.221884	0.25076	0.234043	0.241641	0.241641	0.206452	0.206452	0.217325	0.215748	0.229483	0.226852	0.245642	0.225	0.225	0.214286	0.21797	0.218845	0.218845	0.223404	0.221538	0.234756	0.248428	0.221884	0.218845	0.00911854	0.00911854	0.00911854	0.00303951	0.00303951
Mesobiotus cf. furciger Short et al. 2022 [2] (GB: MW727941)	0.226904	0.235921	0.232523	0.231003	0.244131	0.229565	0.222222	0.224924	0.224924	0.224924	0.223404	0.224924	0.220365	0.25228	0.227964	0.243161	0.243161	0.21129	0.21129	0.221884	0.215748	0.223404	0.219136	0.237718	0.223438	0.223438	0.212766	0.21797	0.217325	0.217325	0.227964	0.226154	0.228659	0.248428	0.221884	0.218845	0.00911854	0.00911854	0.00911854	0.0151976	0.0151976	0.0182371
Mesobiotus cf. furciger Short et al. 2022 [2] (GB: MW727958)	0.277147	0.232877	0.237082	0.253799	0.250391	0.248696	0.249619	0.253799	0.253799	0.253799	0.25076	0.227964	0.229483	0.264438	0.261398	0.244681	0.244681	0.233871	0.232258	0.246201	0.244094	0.246201	0.24537	0.25832	0.24375	0.24375	0.244681	0.244592	0.25076	0.25076	0.231003	0.230769	0.266768	0.251572	0.244681	0.243161	0.214286	0.214286	0.214286	0.215805	0.215805	0.215805	0.217325
Mesobiotus cf. furciger Short et al. 2022 [2] (GB: MW727961)	0.274671	0.231125	0.235747	0.251156	0.250391	0.248696	0.251156	0.254237	0.254237	0.254237	0.251156	0.229584	0.231125	0.265023	0.25886	0.241911	0.241911	0.233871	0.232258	0.244992	0.242812	0.246533	0.245696	0.25832	0.24375	0.24375	0.243451	0.244592	0.251156	0.251156	0.231125	0.23065	0.265023	0.251572	0.243451	0.241911	0.215716	0.215716	0.215716	0.217257	0.217257	0.217257	0.218798	0
Mesobiotus cf. furciger Short et al. 2022 [2] (GB: MW727960)	0.275527	0.228311	0.235562	0.255319	0.248826	0.246957	0.248097	0.25228	0.25228	0.25228	0.24924	0.229483	0.231003	0.262918	0.259878	0.244681	0.244681	0.232258	0.230645	0.246201	0.240945	0.24772	0.246914	0.25832	0.248438	0.248438	0.243161	0.244592	0.24924	0.24924	0.229483	0.229231	0.265244	0.254717	0.246201	0.244681	0.211246	0.211246	0.211246	0.212766	0.212766	0.212766	0.214286	0.00455927	0.0046225
Mesobiotus vulpinus Tumanov et al. [6] 2024 (GB: OR803040)	0.235294	0.237209	0.235849	0.229457	0.224806	0.213913	0.217054	0.215504	0.215504	0.217054	0.218605	0.22327	0.22327	0.216981	0.213953	0.201258	0.201258	0.228663	0.230274	0.207547	0.216966	0.216981	0.215655	0.2208	0.212403	0.212403	0.232704	0.231281	0.235849	0.235849	0.237421	0.236967	0.22884	0.200627	0.218553	0.215409	0.246855	0.246855	0.246855	0.246855	0.246855	0.245283	0.243711	0.22327	0.22327	0.221698
Mesobiotus vulpinus Tumanov et al. [6] 2024 (GB: OR803041)	0.232372	0.237237	0.234043	0.229075	0.225309	0.213913	0.219219	0.217778	0.215859	0.219259	0.219764	0.231003	0.231003	0.220365	0.212922	0.199088	0.199088	0.228663	0.230274	0.209726	0.218898	0.215038	0.21374	0.220285	0.215716	0.215716	0.232523	0.231281	0.237082	0.237082	0.237082	0.235385	0.229483	0.200627	0.221884	0.218845	0.24772	0.24772	0.24772	0.246201	0.246201	0.244681	0.244681	0.226444	0.223421	0.224924	0
Mesobiotus philippinicus Mapalo et al. 2016 [18] (GB: KX129796)	0.23888	0.228018	0.242284	0.221774	0.241379	0.227826	0.21232	0.21232	0.21232	0.216134	0.216134	0.216049	0.216049	0.219136	0.233083	0.208333	0.208333	0.228663	0.233494	0.225309	0.2304	0.203704	0.203762	0.232964	0.221239	0.221239	0.214506	0.221298	0.222222	0.222222	0.219136	0.218605	0.22	0.239812	0.253086	0.246914	0.236111	0.236111	0.236111	0.234568	0.234568	0.234568	0.236111	0.25	0.25	0.248457	0.204651	0.205479
Mesobiotus imperialis Stec 2021 [19] (GB: OL311514)	0.212318	0.246575	0.256839	0.234043	0.264476	0.245217	0.21309	0.214286	0.214286	0.214286	0.214286	0.229483	0.232523	0.221884	0.238602	0.221884	0.221884	0.23871	0.240323	0.231003	0.245669	0.215805	0.214506	0.220285	0.217187	0.217187	0.229483	0.232945	0.232523	0.232523	0.227964	0.227692	0.222561	0.257862	0.258359	0.255319	0.231003	0.231003	0.231003	0.237082	0.237082	0.237082	0.224924	0.276596	0.27735	0.275076	0.232704	0.234043	0.165123
Mesobiotus imperialis Stec 2021 [19] (GB: OL311515)	0.212318	0.246575	0.256839	0.234043	0.264476	0.245217	0.21309	0.214286	0.214286	0.214286	0.214286	0.229483	0.232523	0.221884	0.238602	0.221884	0.221884	0.23871	0.240323	0.231003	0.245669	0.215805	0.214506	0.220285	0.217187	0.217187	0.229483	0.232945	0.232523	0.232523	0.227964	0.227692	0.222561	0.257862	0.258359	0.255319	0.231003	0.231003	0.231003	0.237082	0.237082	0.237082	0.224924	0.276596	0.27735	0.275076	0.232704	0.234043	0.165123
Mesobiotus mandalori Erdmann et al. 2024 [20] (GB: OP825090)	0.259194	0.252475	0.254125	0.216172	0.229373	0.224417	0.209571	0.206271	0.206271	0.206271	0.209571	0.242574	0.242574	0.237624	0.242574	0.232673	0.232673	0.234323	0.232673	0.237624	0.237691	0.221122	0.219269	0.209651	0.212871	0.212871	0.254125	0.261383	0.244224	0.244224	0.234323	0.232673	0.252475	0.249175	0.245875	0.247525	0.250825	0.250825	0.250825	0.249175	0.249175	0.245875	0.250825	0.282178	0.282178	0.282178	0.245875	0.245875	0.264026
Mesobiotus mandalori Erdmann et al. 2024 [20] (GB: OP825091)	0.260345	0.251216	0.254457	0.220421	0.231767	0.224382	0.212318	0.209076	0.209076	0.209076	0.212318	0.244733	0.244733	0.23825	0.243112	0.236629	0.236629	0.234528	0.232899	0.241491	0.237458	0.220421	0.217676	0.209836	0.213938	0.213938	0.254457	0.260504	0.244733	0.244733	0.233387	0.231767	0.252836	0.247974	0.246353	0.247974	0.251216	0.251216	0.251216	0.249595	0.249595	0.246353	0.251216	0.278768	0.278768	0.278768	0.246353	0.246353	0.265802
Mesobiotus fiedleri Kaczmarek et al. 2020 [11] (GB: MH676056)	0.235008	0.252381	0.25832	0.237718	0.245098	0.227826	0.233333	0.229794	0.229794	0.229794	0.234548	0.253566	0.251981	0.223455	0.196513	0.212361	0.212361	0.220911	0.219224	0.213946	0.233333	0.236133	0.236133	0.222764	0.225122	0.225122	0.253566	0.266551	0.264659	0.264659	0.251981	0.247604	0.260731	0.234811	0.232964	0.231379	0.251981	0.251981	0.251981	0.255151	0.255151	0.251981	0.245642	0.26149	0.258842	0.259905	0.218391	0.220285	0.26248
Mesobiotus dilimanensis Itang et al. 2020 [21] (GB: MN257047)	0.25641	0.220588	0.244681	0.25163	0.252336	0.234783	0.239896	0.237113	0.235595	0.245926	0.247788	0.258359	0.25228	0.246201	0.223837	0.244681	0.244681	0.249597	0.254428	0.211246	0.247244	0.243609	0.241221	0.255151	0.233038	0.233038	0.234043	0.234609	0.241641	0.241641	0.25076	0.249231	0.253799	0.247649	0.235562	0.232523	0.243161	0.243161	0.243161	0.240122	0.240122	0.238602	0.237082	0.25228	0.252696	0.25228	0.243411	0.242647	0.259894
Mesobiotus marmoreus Stec 2021 [19] (GB: OL311516)	0.252836	0.275495	0.25228	0.256839	0.245696	0.252174	0.254186	0.255319	0.255319	0.255319	0.255319	0.25076	0.24924	0.240122	0.255319	0.235562	0.235562	0.227419	0.232258	0.224924	0.237795	0.24924	0.251543	0.239303	0.251563	0.251563	0.240122	0.24792	0.253799	0.253799	0.24924	0.247692	0.228659	0.253145	0.238602	0.234043	0.256839	0.256839	0.256839	0.258359	0.258359	0.258359	0.264438	0.262918	0.261941	0.261398	0.245283	0.246201	0.253086
Mesobiotus marmoreus Stec 2021 [19] (GB: OL311517)	0.252836	0.275495	0.25228	0.256839	0.245696	0.252174	0.254186	0.255319	0.255319	0.255319	0.255319	0.25076	0.24924	0.240122	0.255319	0.235562	0.235562	0.227419	0.232258	0.224924	0.237795	0.24924	0.251543	0.239303	0.251563	0.251563	0.240122	0.24792	0.253799	0.253799	0.24924	0.247692	0.228659	0.253145	0.238602	0.234043	0.256839	0.256839	0.256839	0.258359	0.258359	0.258359	0.264438	0.262918	0.261941	0.261398	0.245283	0.246201	0.253086
Mesobiotus marmoreus Stec 2021 [19] (GB: OL311518)	0.252836	0.275495	0.25228	0.256839	0.245696	0.252174	0.254186	0.255319	0.255319	0.255319	0.255319	0.25076	0.24924	0.240122	0.255319	0.235562	0.235562	0.227419	0.232258	0.224924	0.237795	0.24924	0.251543	0.239303	0.251563	0.251563	0.240122	0.24792	0.253799	0.253799	0.24924	0.247692	0.228659	0.253145	0.238602	0.234043	0.256839	0.256839	0.256839	0.258359	0.258359	0.258359	0.264438	0.262918	0.261941	0.261398	0.245283	0.246201	0.253086
Mesobiotus silesiacus Warguła et al. 2025 [22] (GB: PQ282962)	0.254839	0.238095	0.236196	0.239695	0.236967	0.21913	0.208909	0.203053	0.203053	0.203053	0.210687	0.230061	0.228528	0.22546	0.227481	0.228528	0.228528	0.224756	0.226384	0.214724	0.223622	0.224427	0.222734	0.240887	0.236593	0.236593	0.217791	0.218487	0.21319	0.21319	0.220859	0.219474	0.233846	0.22381	0.236196	0.233129	0.240798	0.240798	0.240798	0.240798	0.240798	0.239264	0.236196	0.242331	0.242613	0.243865	0.215873	0.21374	0.264798
Mesobiotus emiliae Massa et al. 2021 [23]; Atherton et al. 2025 [24] (GB: PQ365768)	0.204545	0.228311	0.228311	0.207002	0.203443	0.2	0.171994	0.165906	0.165906	0.165906	0.171994	0.193303	0.193303	0.187215	0.200913	0.205479	0.205479	0.206452	0.203226	0.202435	0.184543	0.194825	0.193199	0.18859	0.196875	0.196875	0.226788	0.227953	0.228311	0.228311	0.199391	0.198462	0.202744	0.231132	0.219178	0.214612	0.235921	0.235921	0.235921	0.237443	0.237443	0.237443	0.229833	0.26484	0.263482	0.263318	0.22956	0.231355	0.214506
Mesobiotus bockebodicus Atherton et al. 2025 [24] (GB: PQ365775)	0.220779	0.251142	0.234399	0.2207	0.236307	0.206957	0.17656	0.16895	0.16895	0.16895	0.17656	0.18417	0.187215	0.208524	0.202435	0.197869	0.197869	0.222581	0.220968	0.191781	0.216088	0.202435	0.202473	0.228209	0.201563	0.201563	0.211568	0.216306	0.223744	0.223744	0.200913	0.2	0.195122	0.220126	0.219178	0.214612	0.228311	0.228311	0.228311	0.232877	0.232877	0.231355	0.225266	0.246575	0.244992	0.245053	0.213836	0.211568	0.209877
Mesobiotus bockebodicus Atherton et al. 2025 [24] (GB: PQ365776)	0.219156	0.245053	0.235921	0.216134	0.230047	0.206957	0.182648	0.171994	0.171994	0.171994	0.182648	0.197869	0.194825	0.207002	0.210046	0.202435	0.202435	0.214516	0.214516	0.203957	0.214511	0.191781	0.193199	0.215531	0.204688	0.204688	0.2207	0.227953	0.228311	0.228311	0.207002	0.206154	0.196646	0.220126	0.210046	0.208524	0.222222	0.222222	0.222222	0.226788	0.226788	0.225266	0.222222	0.245053	0.243451	0.243531	0.218553	0.216134	0.214506
Mesobiotus zelmae Atherton et al. 2025 [24] (GB: PQ365779)	0.233766	0.226788	0.237443	0.231355	0.241002	0.21913	0.208524	0.203957	0.203957	0.203957	0.208524	0.207002	0.205479	0.229833	0.21309	0.217656	0.217656	0.224194	0.224194	0.235921	0.223975	0.21309	0.210201	0.209192	0.234375	0.234375	0.200913	0.209651	0.203957	0.203957	0.222222	0.223077	0.210366	0.231132	0.214612	0.210046	0.245053	0.245053	0.245053	0.246575	0.246575	0.248097	0.243531	0.254186	0.254237	0.249619	0.22956	0.226788	0.251543
Mesobiotus zelmae Atherton et al. 2025 [24] (GB: PQ365781)	0.227273	0.228311	0.237443	0.228311	0.234742	0.215652	0.208524	0.203957	0.203957	0.203957	0.208524	0.203957	0.202435	0.225266	0.210046	0.21309	0.21309	0.216129	0.216129	0.229833	0.222397	0.208524	0.205564	0.212361	0.228125	0.228125	0.202435	0.211314	0.205479	0.205479	0.222222	0.223077	0.207317	0.227987	0.208524	0.207002	0.245053	0.245053	0.245053	0.246575	0.246575	0.248097	0.243531	0.254186	0.254237	0.249619	0.224843	0.222222	0.251543
Mesobiotus zelmae Atherton et al. 2025 [24] (GB: PQ365782)	0.232143	0.229833	0.234399	0.232877	0.237872	0.217391	0.207002	0.202435	0.202435	0.202435	0.207002	0.205479	0.203957	0.226788	0.211568	0.217656	0.217656	0.222581	0.222581	0.235921	0.222397	0.210046	0.20711	0.209192	0.232812	0.232812	0.200913	0.209651	0.203957	0.203957	0.2207	0.221538	0.207317	0.234277	0.216134	0.211568	0.243531	0.243531	0.243531	0.245053	0.245053	0.246575	0.242009	0.254186	0.254237	0.249619	0.226415	0.223744	0.248457
Mesobiotus aradasi (Binda, Pilato & Lisi, 2005) [25]; Vecchi et al. 2024 [26] (GB: OQ928737)	0.233723	0.230384	0.232053	0.235392	0.233613	0.227826	0.230384	0.230384	0.230384	0.230384	0.230384	0.223706	0.217028	0.250417	0.235392	0.24207	0.24207	0.204861	0.204861	0.218698	0.215719	0.227045	0.227045	0.240803	0.22651	0.22651	0.213689	0.21544	0.218698	0.218698	0.218698	0.217028	0.230384	0.246622	0.21202	0.208681	0.0066778	0.0066778	0.0066778	0.00166945	0.00166945	0.00166945	0.015025	0.208681	0.208681	0.205342	0.241554	0.240401	0.232053
Mesobiotus aradasi (Binda, Pilato & Lisi, 2005) [25]; Vecchi et al. 2024 [26] (GB: OQ928738)	0.235294	0.230252	0.235294	0.236975	0.235993	0.227826	0.231933	0.231933	0.231933	0.231933	0.231933	0.22521	0.218487	0.25042	0.238655	0.245378	0.245378	0.207018	0.207018	0.221849	0.217172	0.230252	0.230252	0.241554	0.228814	0.228814	0.216807	0.217786	0.221849	0.221849	0.218487	0.216807	0.233613	0.249147	0.215126	0.211765	0.00672269	0.00672269	0.00672269	0.00168067	0.00168067	0.00168067	0.0151261	0.210084	0.210084	0.206723	0.242321	0.242017	0.233613
Mesobiotus aradasi (Binda, Pilato & Lisi, 2005) [25]; Vecchi et al. 2024 [26] (GB: OQ928739)	0.234347	0.236136	0.237925	0.236136	0.235612	0.230347	0.22898	0.22898	0.22898	0.22898	0.22898	0.225403	0.218247	0.250447	0.237925	0.241503	0.241503	0.204842	0.204842	0.216458	0.22043	0.230769	0.230769	0.239714	0.231598	0.231598	0.214669	0.216216	0.218247	0.218247	0.216458	0.214669	0.239714	0.24774	0.21288	0.209302	0.00715564	0.00715564	0.00715564	0.00178891	0.00178891	0.00178891	0.0143113	0.214669	0.214669	0.211091	0.240506	0.239714	0.239714
Mesobiotus skanensis Atherton et al. 2025 [24] (GB: PQ365777)	0.232143	0.251142	0.25723	0.242009	0.225352	0.238261	0.234399	0.238965	0.238965	0.238965	0.234399	0.229833	0.232877	0.238965	0.248097	0.237443	0.237443	0.233871	0.230645	0.21309	0.192429	0.232877	0.230294	0.228209	0.232813	0.232813	0.235921	0.229617	0.234399	0.234399	0.238965	0.238462	0.239329	0.240566	0.252664	0.248097	0.234399	0.234399	0.234399	0.237443	0.237443	0.238965	0.232877	0.25723	0.25886	0.25723	0.237421	0.238965	0.240741
Mesobiotus skanensis Atherton et al. 2025 [24] (GB: PQ365778)	0.238636	0.249619	0.261796	0.242009	0.230047	0.24	0.232877	0.237443	0.237443	0.237443	0.232877	0.222222	0.225266	0.237443	0.252664	0.245053	0.245053	0.240323	0.237097	0.219178	0.194006	0.234399	0.231839	0.22504	0.23125	0.23125	0.240487	0.232945	0.237443	0.237443	0.237443	0.236923	0.239329	0.245283	0.25723	0.252664	0.237443	0.237443	0.237443	0.240487	0.240487	0.242009	0.235921	0.255708	0.257319	0.255708	0.234277	0.235921	0.239198
Mesobiotus mandalori Atherton et al. 2025 [24] (GB: PQ365769)	0.256494	0.248097	0.254186	0.226788	0.236307	0.224348	0.217656	0.214612	0.214612	0.214612	0.217656	0.245053	0.245053	0.243531	0.240487	0.238965	0.238965	0.232258	0.230645	0.240487	0.241325	0.2207	0.216383	0.209192	0.214062	0.214062	0.25723	0.259567	0.246575	0.246575	0.237443	0.235385	0.253049	0.251572	0.248097	0.249619	0.252664	0.252664	0.252664	0.252664	0.252664	0.249619	0.252664	0.281583	0.280431	0.281583	0.246855	0.249619	0.265432
Mesobiotus mandalori Atherton et al. 2025 [24] (GB: PQ365770)	0.25974	0.251142	0.252664	0.229833	0.241002	0.229565	0.2207	0.217656	0.217656	0.217656	0.2207	0.248097	0.248097	0.243531	0.242009	0.242009	0.242009	0.235484	0.233871	0.242009	0.244479	0.226788	0.222566	0.213946	0.215625	0.215625	0.25723	0.261231	0.246575	0.246575	0.240487	0.238462	0.253049	0.254717	0.251142	0.252664	0.254186	0.254186	0.254186	0.254186	0.254186	0.251142	0.254186	0.284627	0.283513	0.284627	0.25	0.252664	0.268519
Mesobiotus mandalori Atherton et al. 2025 [24] (GB: PQ365771)	0.256494	0.249619	0.252664	0.228311	0.237872	0.226087	0.217656	0.214612	0.214612	0.214612	0.217656	0.245053	0.245053	0.242009	0.243531	0.238965	0.238965	0.232258	0.230645	0.240487	0.242902	0.222222	0.217929	0.210777	0.215625	0.215625	0.255708	0.259567	0.245053	0.245053	0.238965	0.236923	0.254573	0.251572	0.249619	0.251142	0.252664	0.252664	0.252664	0.252664	0.252664	0.249619	0.252664	0.283105	0.281972	0.283105	0.246855	0.249619	0.265432
Mesobiotus mandalori Atherton et al. 2025 [24] (GB: PQ365772)	0.256494	0.251142	0.255708	0.228311	0.237872	0.224348	0.219178	0.216134	0.216134	0.216134	0.219178	0.246575	0.246575	0.245053	0.243531	0.240487	0.240487	0.233871	0.232258	0.242009	0.244479	0.222222	0.217929	0.210777	0.215625	0.215625	0.258752	0.261231	0.248097	0.248097	0.238965	0.236923	0.254573	0.253145	0.249619	0.251142	0.255708	0.255708	0.255708	0.255708	0.255708	0.252664	0.255708	0.283105	0.281972	0.283105	0.248428	0.251142	0.266975
Mesobiotus mandalori Atherton et al. 2025 [24] (GB: PQ365773)	0.25487	0.248097	0.251142	0.226788	0.236307	0.224348	0.216134	0.21309	0.21309	0.21309	0.216134	0.243531	0.243531	0.240487	0.243531	0.237443	0.237443	0.230645	0.229032	0.238965	0.241325	0.2207	0.216383	0.209192	0.214062	0.214062	0.254186	0.257903	0.243531	0.243531	0.237443	0.235385	0.253049	0.253145	0.248097	0.249619	0.251142	0.251142	0.251142	0.251142	0.251142	0.248097	0.251142	0.281583	0.280431	0.281583	0.245283	0.248097	0.263889
Mesobiotus mandalori Atherton et al. 2025 [24] (GB: PQ365774)	0.253247	0.249619	0.252664	0.231355	0.237872	0.226087	0.217656	0.214612	0.214612	0.214612	0.217656	0.245053	0.245053	0.242009	0.243531	0.238965	0.238965	0.232258	0.230645	0.240487	0.242902	0.222222	0.217929	0.213946	0.215625	0.215625	0.255708	0.259567	0.245053	0.245053	0.238965	0.236923	0.254573	0.251572	0.249619	0.251142	0.252664	0.252664	0.252664	0.252664	0.252664	0.249619	0.252664	0.283105	0.281972	0.283105	0.246855	0.249619	0.265432
1. Vecchi M, Cesari M, Bertolani R, Jönsson IK, Rebecchi L, Guidetti R. Integrative systematic studies on tardigrades from Antarctica identify new genera and new species within Macrobiotoidea and Echiniscoidea. Invertebr Syst. 2016; 30(4):303–312. https://doi.org/10.1071/IS15033
2. Short KA, Sands CJ, McInnes SJ, Pisani D, Stevens MI, Convey P. An ancient, antarctic-specific species complex: Large divergences between multiple antarctic lineages of the tardigrade genus Mesobiotus. Mol Phylogenet Evol. 2022; 170:107429. https://doi.org/10.1016/j.ympev.2022.107429
3. Mapalo MA, Stec D, Mirano-Bascos D, Michalczyk Ł. An integrative description of a limnoterrestrial tardigrade from the Philippines, Mesobiotus insanis, new species (Eutardigrada: Macrobiotidae: harmsworthi group). Raffles B Zool. 2017; 65:440–454.
4. Stec D. Mesobiotus datalanicus sp. nov. a new tardigrade species (Macrobiotidae: Mesobiotus harmsworthi group) from Lâm Ðông province in Vietnam. Zootaxa. 2019; 4679(1):164–180. https://doi.org/10.11646/zootaxa.4679.1.10
5. Kaczmarek Ł, Zawierucha K, Buda J, Stec D, Gawlak M, Michalczyk Ł, Roszkowska M. An integrative redescription of the nominal taxon for the Mesobiotus harmsworthi group (Tardigrada: Macrobiotidae) leads to descriptions of two new Mesobiotus species from Arctic. PLoS ONE. 2018; 13(10):e0204756. https://doi.org/10.1371/journal.pone.0204756
6. Tumanov DV, Androsova ED, Gavrilenko MD, Kalimullin AA. Integrative description of two new species of the genus Mesobiotus (Eutardigrada, Macrobiotoidea) from Russia, with an updated phylogeny of the genus. Eur J Taxon. 2024; 947(1):20–52. https://doi.org/10.5852/ejt.2024.947.2619
7. Maucci W. Due nuove specie di tardigradi muscicoli della Spagna. Bollettino del Museo Civico di Storia Naturale di Verona. 1991; 15:257–264. Italian.
8. Stec D. An integrative description of two new Mesobiotus species (Tardigrada: Eutardigrada: Macrobiotidae) with updated genus phylogeny. Zool Stud. 2022; 61:85. https://doi.org/10.6620/ZS.2022.61-85
9. Murray J. XXV. — Arctic Tardigrada, collected by Wm. S. Bruce. Trans. R. Soc. Edinb. 1907; 45(25):669–681. https://doi.org/10.1017/S0080456800011789
10. Tumanov DV. Integrative description of Mesobiotus anastasiae sp. nov. (Eutardigrada, Macrobiotoidea) and first record of Lobohalacarus (Chelicerata, Trombidiformes) from the Republic of South Africa. Eur J Taxon. 2020; 726(1):102–131. https://doi.org/10.5852/ejt.2020.726.1179
11. Kaczmarek Ł, Bartylak T, Stec D, Kulp A, Kepel M, Kepel A, Roszkowska M. Revisiting the genus Mesobiotus Vecchi et al., 2016 (Eutardigrada, Macrobiotidae) – remarks, updated dichotomous key and an integrative description of new species from Madagascar. Zool Anz. 2020; 287:121–146. https://doi.org/10.1016/j.jcz.2020.05.003
12. Vecchi M, McDaniel JL, Chartrain J, Vuori T, Walsh EJ, Calhim S. Morphology, phylogenetic position, and mating behaviour of a new Mesobiotus (Tardigrada) species from a rock pool in the Socorro Box Canyon (New Mexico, USA). Eur Zool J. 2023; 90(2):708–725. https://doi.org/10.1080/24750263.2023.2263033
13. Kayastha P, Roszkowska M, Mioduchowska M, Gawlak M, Kaczmarek Ł. Integrative description of two new tardigrade species along with new records of Mesobiotus skorackii Kaczmarek et al. 2018 from Canada. Diversity. 2021; 13(8):394. https://doi.org/10.3390/d13080394
14. Roszkowska M, Stec D, Gawlak M, Kaczmarek Ł. An integrative description of a new tardigrade species Mesobiotus romani sp. nov. (Macrobiotidae: harmsworthi group) from the Ecuadorian Pacific coast. Zootaxa. 2018; 4450(5):550–564. https://doi.org/10.11646/zootaxa.4450.5.2
15. Stec D, Kristensen RM. An integrative description of Mesobiotus ethiopicus sp. nov. (Tardigrada: Eutardigrada: Parachela: Macrobiotidae: harmsworthi group) from the northern Afrotropical region. Turk J Zool. 2017; 41(5):800–811. https://doi.org/10.3906/zoo-1701-47
16. Pilato G, Binda MG, Catanzaro R. Remarks on some tardigrades of the African fauna with the description of three new species of Macrobiotus Schultze 1834. Trop Zool. 1991; 4(2):167–178. https://doi.org/10.1080/03946975.1991.10539487
17. Stec D, Roszkowska M, Kaczmarek Ł, Michalczyk Ł. An integrative description of a population of Macrobiotus radiatus (Pilato, Binda and Catanzaro, 1991) from Kenya. Turk J Zool. 2018; 42(5):523–540.
18. Mapalo MA, Stec D, Mirano-Bascos D, Michalczyk Ł. Mesobiotus philippinicus sp. nov., the first limnoterrestrial tardigrade from the Philippines. Zootaxa. 2016; 4126(3):411–426. https://doi.org/10.11646/zootaxa.4126.3.6
19. Stec D. Integrative descriptions of two new Mesobiotus species (Tardigrada, Eutardigrada, Macrobiotidae) from Vietnam. Diversity. 2021; 13(11):605. https://doi.org/10.3390/d13110605
20. Erdmann W, Kosicki JZ, Kayastha P, Mioduchowska M, Kaczmarek Ł. An integrative description of Mesobiotus mandalori sp. nov. (Eutardigrada, Macrobiotoidea) from Poland. Eur Zool J. 91(1):378–394. https://doi.org/10.1080/24750263.2024.2341884
21. Itang LAM, Steck D, Mapalo MA, Mirano-Bascos D, Michalczyk Ł. An integrative description of Mesobiotus dilimanensis, a new tardigrade species from the Philippines (Eutardigrada: Macrobiotidae: furciger group). Raffles B Zool. 2020; 68:19–31. https://doi.org/10.26107/RBZ-2020-0003
22. Warguła J, Stec D, Rutkowski T, Gierlasiński G, Kayastha P, Kaczmarek Ł. An integrative description of a new species of the genus Mesobiotus (Tardigrada: Eutardigrada: Macrobiotidae) from Poland. Org Divers Evol. 2025. https://doi.org/10.1007/s13127-025-00671-4
23. Massa E, Guidetti R, Cesari M, Rebecchi L, Jönsson KI. Tardigrades of Kristianstads Vattenrike Biosphere Reserve with description of four new species from Sweden. Sci Rep. 2021; 11(1):1–19. https://doi.org/10.1038/s41598-021-83627-w
24. Atherton S, Hulterström J, Guidetti R, Jönsson K. Three new species of Mesobiotus (Eutardigrada: Macrobiotidae) from Sweden with an updated phylogeny of the genus. Sci Rep. 2025; 15:4535. https://doi.org/10.1038/s41598-025-88063-8
25. Binda MG, Pilato G, Lisi O. Remarks on Macrobiotus furciger Murray, 1906 and description of three new species of the furciger group (Eutardigrada, Macrobiotidae). Zootaxa. 2005; 1075(1):55–68. https://doi.org/10.11646/zootaxa.1075.1.3
26. Vecchi M, Dykyy I, Khoyetskyy P, Vuori T, Calhim S, Trokhymets V. The tardigrade Mesobiotus aradasi (Binda, Pilato & Lisi, 2005) is widely distributed along the Antarctic Peninsula. Polar Biol. 2024; 47(3):227–238. https://doi.org/10.1007/s00300-023-03222-9
[truncated: 26 more columns]

## Sheet: ITS2
Mesobiotus cf. coronatus (our study) 1211.5
Mesobiotus philippinicus Mapalo et al. 2016 [1] (GB: KX1297950)	0.156863
Mesobiotus harmsworthi Murray 1907 [2]; Kaczmarek et al. 2018 [3] (GB: MH197154)	0.130312	0.179177
Mesobiotus peterseni Maucci 1991 [4]; Stec 2022 [5] (GB: OP142516)	0.145455	0.172324	0.0939948
Mesobiotus peterseni Maucci 1991 [4]; Stec 2022 [5] (GB: OP142517)	0.139394	0.172324	0.0887728	0.00519481
Mesobiotus harmsworthi Murray 1907 [2]; Kaczmarek et al. 2018 [3] (GB: MH197157)	0.135593	0.17284	0.0982801	0.101828	0.101828
Mesobiotus occultatus Kaczmarek et al. 2018 [3] (GB: MH197155)	0.11831	0.160976	0.111111	0.104712	0.0994764	0.0938272
Mesobiotus efa Tumanov et al. 2024 [6] (GB: OR805169)	0.138028	0.151584	0.117359	0.113158	0.113158	0.0992556	0.0458937
Mesobiotus efa Tumanov et al. 2024 [6] (GB: OR805170)	0.135211	0.153132	0.114914	0.113158	0.113158	0.0967742	0.0434783	0.00228833
Mesobiotus efa Tumanov et al. 2024 [6] (GB: OR805171)	0.135211	0.150901	0.114914	0.113158	0.113158	0.0967742	0.0434783	0.00222717	0
Mesobiotus vulpinus Tumanov et al. 2024 [6] (GB: OR805172)	0.148571	0.147392	0.138958	0.142473	0.142473	0.131313	0.145	0.141204	0.142857	0.138249
Mesobiotus vulpinus Tumanov et al. 2024 [6] (GB: OR805173)	0.145714	0.145125	0.136476	0.139785	0.139785	0.128788	0.1425	0.138889	0.140476	0.135945	0.00224719
Mesobiotus diegoi Stec 2022 [5] (GB: OP142514)	0.171171	0.181818	0.139205	0.140719	0.140719	0.139205	0.153846	0.163324	0.160458	0.160458	0.151603	0.148688
Mesobiotus diegoi Stec 2022 [5] (GB: OP142515)	0.171171	0.181818	0.139205	0.140719	0.140719	0.139205	0.153846	0.163324	0.160458	0.160458	0.151603	0.148688	0
Mesobiotus anastasiae Tumanov 2020 [7] (GB: MT903470)	0.18732	0.174334	0.165816	0.15978	0.15978	0.170984	0.174359	0.169903	0.1725	0.166667	0.150617	0.148148	0.192192	0.192192
Mesobiotus insanis Mapalo et al. 2017 [8] (GP: MF441490)	0.226537	0.250755	0.215805	0.221212	0.221212	0.209726	0.223565	0.237082	0.237082	0.237082	0.22884	0.225705	0.192308	0.192308	0.262136
Mesobiotus datanlanicus Stec 2019 [9] (GB: MK584657)	0.205128	0.222222	0.181141	0.210526	0.210526	0.183623	0.197531	0.2134	0.210918	0.210918	0.198473	0.195929	0.174785	0.174785	0.224543	0.00854701
Mesobiotus radiatus Pialto 1991 [10]; Stec et al. 2018 [11] (GB: MH197267)	0.300613	0.2925	0.268229	0.270557	0.270557	0.277778	0.273684	0.267003	0.275325	0.265664	0.257069	0.254499	0.31003	0.31003	0.272251	0.282738	0.254499
Mesobiotus radiatus Pialto 1991 [10]; Stec et al. 2018 [11] (GB: MH197268)	0.307453	0.302083	0.268421	0.265957	0.265957	0.278075	0.273936	0.276316	0.276316	0.276316	0.266846	0.264151	0.310769	0.310769	0.283747	0.279762	0.254545	0.00251889
Mesobiotus ethiopicus Stec & Kristensen 2017 [12]; Stec 2019 [9] (GB: MN122776)	0.249275	0.245614	0.199495	0.216578	0.21123	0.217172	0.214646	0.230964	0.228426	0.228426	0.207254	0.204663	0.244186	0.244186	0.242744	0.206061	0.182716	0.140625	0.139474
Mesobiotus fiedleri Kaczmarek et al. 2020 [13] (GB: MH681724)	0.242331	0.238095	0.245478	0.236074	0.236074	0.242744	0.26178	0.24937	0.255814	0.24812	0.226221	0.22365	0.252252	0.252252	0.255263	0.303681	0.269634	0.325758	0.340369	0.297587
Mesobiotus mandalori Erdmann et al. 2024 [14] (GB: OP829058)	0.25448	0.228571	0.235507	0.23741	0.23741	0.246377	0.26259	0.26087	0.26087	0.26087	0.224265	0.224265	0.227273	0.227273	0.271739	0.280899	0.270463	0.302491	0.302491	0.286738	0.29562
Mesobiotus romani Roszkowska et al. 2018 [15] (GB: MH197150)	0.204545	0.237745	0.190594	0.207895	0.207895	0.193548	0.193069	0.208955	0.206468	0.206468	0.194444	0.191919	0.204023	0.204023	0.209845	0.271084	0.231707	0.293651	0.296791	0.242424	0.31738	0.287273
Mesobiotus cf. barabanovi Kaczmarek et al. 2020 [13] (GB: MN310390)	0.285714	0.313158	0.278237	0.287709	0.282123	0.301676	0.294118	0.28877	0.297521	0.289894	0.245232	0.242507	0.287097	0.287097	0.311295	0.338658	0.315934	0.323607	0.334247	0.30791	0.281843	0.30038	0.303279
Mesobiotus furciger group Kaczmarek et al. 2018 [3] (GB: MH197156)	0.318841	0.314685	0.298995	0.336957	0.331522	0.320513	0.30303	0.291469	0.292566	0.2891	0.282974	0.280576	0.323442	0.323442	0.304569	0.375	0.333333	0.353247	0.36	0.324742	0.363171	0.334559	0.323457	0.326146
Mesobiotus dilimanensis Itang et al. 2020 [16] (GB: MN257050)	0.410714	0.405612	0.379221	0.391185	0.38843	0.381818	0.378173	0.384615	0.382051	0.382051	0.372032	0.37467	0.411411	0.411411	0.386059	0.460123	0.403509	0.426273	0.428184	0.393316	0.428571	0.411111	0.40146	0.386819	0.418182
Mesobiotus marmoreus Stec 2021 [17] (GB: OL257861)	0.435216	0.415042	0.392655	0.399433	0.396601	0.415254	0.406685	0.408451	0.408451	0.408451	0.375	0.377907	0.403909	0.403909	0.387097	0.459547	0.41989	0.422652	0.421788	0.394958	0.447222	0.40856	0.400531	0.394659	0.428977	0.0992556
Mesobiotus marmoreus Stec 2021 [17] (GB: OL257862)	0.435216	0.415042	0.392655	0.399433	0.396601	0.415254	0.406685	0.408451	0.408451	0.408451	0.375	0.377907	0.403909	0.403909	0.387097	0.459547	0.41989	0.422652	0.421788	0.394958	0.447222	0.40856	0.400531	0.394659	0.428977	0.0992556	0
Mesobiotus marmoreus Stec 2021 [17] (GB: OL257863)	0.435216	0.415042	0.392655	0.399433	0.396601	0.415254	0.406685	0.408451	0.408451	0.408451	0.375	0.377907	0.403909	0.403909	0.387097	0.459547	0.41989	0.422652	0.421788	0.394958	0.447222	0.40856	0.400531	0.394659	0.428977	0.0992556	0	0
Mesobiotus silesiacus Warguła et al. 2025 [18] (GB: PQ283237)	0.123596	0.15942	0.0977995	0.0734908	0.0682415	0.10396	0.091133	0.104369	0.101942	0.101942	0.126551	0.124069	0.148997	0.148997	0.151134	0.226994	0.2025	0.265092	0.265252	0.213198	0.235602	0.231884	0.185	0.265928	0.32	0.366234	0.388102	0.388102	0.388102
Mesobiotus aradasi (Binda, Pilato & Lisi 2005) [19]; Vecchi et al. 2024 [20] (GB: OQ928737)	0.390323	0.403141	0.377049	0.395028	0.392265	0.372222	0.372928	0.353562	0.365123	0.351706	0.370968	0.36828	0.414791	0.414791	0.393443	0.444785	0.428177	0.4375	0.453804	0.436975	0.412698	0.387218	0.418033	0.40274	0.422764	0.468571	0.480826	0.480826	0.480826	0.376374
1. Mapalo MA, Stec D, Mirano-Bascos D, Michalczyk Ł. Mesobiotus philippinicus sp. nov., the first limnoterrestrial tardigrade from the Philippines. Zootaxa. 2016; 4126(3):411–426. https://doi.org/10.11646/zootaxa.4126.3.6
2. Murray J. XXV. — Arctic Tardigrada, collected by Wm. S. Bruce. Trans. R. Soc. Edinb. 1907; 45(25):669–681. https://doi.org/10.1017/S0080456800011789
3. Kaczmarek Ł, Zawierucha K, Buda J, Stec D, Gawlak M, Michalczyk Ł, Roszkowska M. An integrative redescription of the nominal taxon for the Mesobiotus harmsworthi group (Tardigrada: Macrobiotidae) leads to descriptions of two new Mesobiotus species from Arctic. PLoS ONE. 2018; 13(10):e0204756. https://doi.org/10.1371/journal.pone.0204756
4. Maucci W. Due nuove specie di tardigradi muscicoli della Spagna. Bollettino del Museo Civico di Storia Naturale di Verona. 1991; 15:257–264. Italian.
5. Stec D. An integrative description of two new Mesobiotus species (Tardigrada: Eutardigrada: Macrobiotidae) with updated genus phylogeny. Zool Stud. 2022; 61:85. https://doi.org/10.6620/ZS.2022.61-85
6. Tumanov DV, Androsova ED, Gavrilenko MD, Kalimullin AA. Integrative description of two new species of the genus Mesobiotus (Eutardigrada, Macrobiotoidea) from Russia, with an updated phylogeny of the genus. Eur J Taxon. 2024; 947(1):20–52. https://doi.org/10.5852/ejt.2024.947.2619
7. Tumanov D.V. Integrative description of Mesobiotus anastasiae sp. nov. (Eutardigrada, Macrobiotoidea) and first record of Lobohalacarus (Chelicerata, Trombidiformes) from the Republic of South Africa. Eur J Taxon. 2020; 726(1):102–131. https://doi.org/10.5852/ejt.2020.726.1179
8. Mapalo MA, Stec D, Mirano-Bascos D, Michalczyk Ł. An integrative description of a limnoterrestrial tardigrade from the Philippines, Mesobiotus insanis, new species (Eutardigrada: Macrobiotidae: harmsworthi group). Raffles B Zool. 2017; 65:440–454.
9. Stec D. Mesobiotus datalanicus sp. nov. a new tardigrade species (Macrobiotidae: Mesobiotus harmsworthi group) from Lâm Ðông province in Vietnam. Zootaxa. 2019; 4679(1):164–180. https://doi.org/10.11646/zootaxa.4679.1.10
10. Pilato G, Binda MG, Catanzaro R. Remarks on some tardigrades of the African fauna with the description of three new species of Macrobiotus Schultze 1834. Trop Zool. 1991; 4(2):167–178. https://doi.org/10.1080/03946975.1991.10539487
11. Stec D, Roszkowska M, Kaczmarek Ł, Michalczyk Ł. An integrative description of a population of Macrobiotus radiatus (Pilato, Binda and Catanzaro, 1991) from Kenya. Turk J Zool. 2018; 42(5):523–540.
12. Stec D, Kristensen RM. An integrative description of Mesobiotus ethiopicus sp. nov. (Tardigrada: Eutardigrada: Parachela: Macrobiotidae: harmsworthi group) from the northern Afrotropical region. Turk J Zool. 2017; 41(5):800–811. https://doi.org/10.3906/zoo-1701-47
13. Kaczmarek Ł, Bartylak T, Stec D, Kulp A, Kepel M, Kepel A, Roszkowska M. Revisiting the genus Mesobiotus Vecchi et al., 2016 (Eutardigrada, Macrobiotidae) – remarks, updated dichotomous key and an integrative description of new species from Madagascar. Zool Anz. 2020; 287:121–146. https://doi.org/10.1016/j.jcz.2020.05.003
14. Erdmann W, Kosicki JZ, Kayastha P, Mioduchowska M, Kaczmarek Ł. An integrative description of Mesobiotus mandalori sp. nov. (Eutardigrada, Macrobiotoidea) from Poland. Eur Zool J. 91(1):378–394. https://doi.org/10.1080/24750263.2024.2341884
15. Roszkowska M, Stec D, Gawlak M, Kaczmarek Ł. An integrative description of a new tardigrade species Mesobiotus romani sp. nov. (Macrobiotidae: harmsworthi group) from the Ecuadorian Pacific coast. Zootaxa. 2018; 4450(5):550–564. https://doi.org/10.11646/zootaxa.4450.5.2
16. Itang LAM, Steck D, Mapalo MA, Mirano-Bascos D, Michalczyk Ł. An integrative description of Mesobiotus dilimanensis, a new tardigrade species from the Philippines (Eutardigrada: Macrobiotidae: furciger group). Raffles B Zool. 2020; 68:19–31. https://doi.org/10.26107/RBZ-2020-0003
17. Stec D. Integrative descriptions of two new Mesobiotus species (Tardigrada, Eutardigrada, Macrobiotidae) from Vietnam. Diversity. 2021; 13(11):605. https://doi.org/10.3390/d13110605
18. Warguła J, Stec D, Rutkowski T, Gierlasiński G, Kayastha P, Kaczmarek Ł. An integrative description of a new species of the genus Mesobiotus (Tardigrada: Eutardigrada: Macrobiotidae) from Poland. Org Divers Evol. 2025. https://doi.org/10.1007/s13127-025-00671-4
19. Binda MG, Pilato G, Lisi O. Remarks on Macrobiotus furciger Murray, 1906 and description of three new species of the furciger group (Eutardigrada, Macrobiotidae). Zootaxa. 2005; 1075(1):55–68. https://doi.org/10.11646/zootaxa.1075.1.3
20. Vecchi M, Dykyy I, Khoyetskyy P, Vuori T, Calhim S, Trokhymets V. The tardigrade Mesobiotus aradasi (Binda, Pilato & Lisi, 2005) is widely distributed along the Antarctic Peninsula. Polar Biol. 2024; 47(3):227–238. https://doi.org/10.1007/s00300-023-03222-9
